# Supplementary material for: [1,1-(Butane-1,4-diyl)-2,3-dicyclohexylguanidinato]dimethylaluminum(III)
Source: Acta Crystallogr Sect E Struct Rep Online. 2010 Nov 20;66(Pt 12):m1598. doi: 10.1107/S1600536810046787 (PMC3011549; doi:10.1107/S1600536810046787)
Supplement: Supplementary file 1 [file e-66-m1598-sup1.cif]

##############################################################################
###                                                                        ###
###        Electronic paper (Acta Crystallographica Section E)             ###
###                                                                        ###
##############################################################################
#                                                                            #
# This CIF contains the data in a paper accepted for publication in Acta     #
# Crystallographica Section E. It conforms to the requirements of Notes      #
# for Authors for Section E, and has been peer reviewed under the auspices   #
# of the IUCr Commission on Journals.                                        #
#                                                                            #
# Full details of the Crystallographic Information File format               #
# are given in the paper "The Crystallographic Information File (CIF):       #
# a New Standard Archive File for Crystallography" by S. R. Hall, F. H.      #
# Allen and I. D. Brown [Acta Cryst. (1991), A47, 655-685].                  #
#                                                                            #
# The current version of the core CIF dictionary is obtainable from          #
# ftp://ftp.iucr.org/pub/cif_core.dic. The current version number is 2.4.    #
#                                                                            #
# Software is freely available for graphical display of the structure(s) in  #
# this CIF.  For information consult the CIF home page http://www.iucr.org/  #
# cif/home.html                                                              #
#                                                                            #
# This file may be used for bona fide research purposes within the           #
# scientific community so long as proper attribution is given to the journal # 
# article from which it was obtained.                                        #
#                                                                            #
##############################################################################
                                             
data_I
_audit_creation_method     SHELXL-97
_chemical_name_systematic
;
[1,1-(Butane-1,4-diyl)-2,3-dicyclohexylguanidinato]dimethylaluminum(III)
;
_chemical_name_common     ?
_chemical_formula_moiety     'C19 H36 Al N3'
_chemical_formula_sum     'C19 H36 Al N3'
_chemical_formula_iupac     '[Al (C H3)2 (C17 H30 N3)]'
_chemical_formula_weight     333.49
_chemical_melting_point     ?
_symmetry_cell_setting     orthorhombic
_symmetry_space_group_name_H-M     Pbcn
loop_
    _symmetry_equiv_pos_as_xyz
    'x, y, z'
    '-x+1/2, -y+1/2, z+1/2'
    'x+1/2, -y+1/2, -z'
    '-x, y, -z+1/2'
    '-x, -y, -z'
    'x-1/2, y-1/2, -z-1/2'
    '-x-1/2, y-1/2, z'
    'x, -y, z-1/2'
_cell_length_a     18.263(4)
_cell_length_b     10.596(2)
_cell_length_c     10.449(2)
_cell_angle_alpha     90.00
_cell_angle_beta     90.00
_cell_angle_gamma     90.00
_cell_volume     2022.0(7)
_cell_formula_units_Z     4
_cell_measurement_reflns_used     4606
_cell_measurement_theta_min     2.96
_cell_measurement_theta_max     27.02
_cell_measurement_temperature     293(2)
_exptl_crystal_description     Block
_exptl_crystal_colour     Colorless
_exptl_crystal_size_max     0.40
_exptl_crystal_size_mid     0.30
_exptl_crystal_size_min     0.30
_exptl_crystal_density_diffrn     1.095
_exptl_crystal_density_meas     ?
_exptl_crystal_density_method     'not measured'
_exptl_crystal_F_000     736
_exptl_absorpt_coefficient_mu     0.105
_exptl_absorpt_correction_type     multi-scan
_exptl_absorpt_process_details     '(SADABS; Sheldrick, 1996)'
_exptl_absorpt_correction_T_min     0.9594
_exptl_absorpt_correction_T_max     0.9693
_exptl_special_details     ?
_diffrn_ambient_temperature     293(2)
_diffrn_radiation_type     MoK\a
_diffrn_radiation_wavelength     0.71073
_diffrn_radiation_source     'fine-focus sealed tube'
_diffrn_radiation_monochromator     graphite
_diffrn_measurement_device_type     'Bruker SMART CCD area-detector'
_diffrn_measurement_method     'phi and omega scans'
_diffrn_detector_area_resol_mean     ?
_diffrn_reflns_number     7156
_diffrn_reflns_av_R_equivalents     0.0587
_diffrn_reflns_av_sigmaI/netI     0.0620
_diffrn_reflns_theta_min     2.22
_diffrn_reflns_theta_max     25.01
_diffrn_reflns_theta_full     25.01
_diffrn_measured_fraction_theta_max     0.992
_diffrn_measured_fraction_theta_full     0.992
_diffrn_reflns_limit_h_min     -21
_diffrn_reflns_limit_h_max     21
_diffrn_reflns_limit_k_min     -12
_diffrn_reflns_limit_k_max     7
_diffrn_reflns_limit_l_min     -11
_diffrn_reflns_limit_l_max     12
_diffrn_standards_number     ?
_diffrn_standards_interval_count     ?
_diffrn_standards_interval_time     ?
_diffrn_standards_decay_%     ?
_refine_special_details
;
 Refinement of F^2^ against ALL reflections.  The weighted R-factor wR and
 goodness of fit S are based on F^2^, conventional R-factors R are based
 on F, with F set to zero for negative F^2^. The threshold expression of
 F^2^ > 2sigma(F^2^) is used only for calculating R-factors(gt) etc. and is
 not relevant to the choice of reflections for refinement.  R-factors based
 on F^2^ are statistically about twice as large as those based on F, and R-
 factors based on ALL data will be even larger.
;
_reflns_number_total     1772
_reflns_number_gt     1630
_reflns_threshold_expression     >2sigma(I)
_refine_ls_structure_factor_coef     Fsqd
_refine_ls_matrix_type     full
_refine_ls_R_factor_all     0.0990
_refine_ls_R_factor_gt     0.0951
_refine_ls_wR_factor_gt     0.2304
_refine_ls_wR_factor_ref     0.2319
_refine_ls_goodness_of_fit_ref     1.417
_refine_ls_restrained_S_all     1.417
_refine_ls_number_reflns     1772
_refine_ls_number_parameters     107
_refine_ls_number_restraints     0
_refine_ls_hydrogen_treatment     constr
_refine_ls_weighting_scheme     calc
_refine_ls_weighting_details
         'calc w=1/[\s^2^(Fo^2^)+(0.0000P)^2^+5.1550P] where P=(Fo^2^+2Fc^2^)/3'
_atom_sites_solution_hydrogens     geom
_atom_sites_solution_primary     direct
_atom_sites_solution_secondary     difmap
_refine_ls_shift/su_max     0.005
_refine_ls_shift/su_mean     0.001
_refine_diff_density_max     0.309
_refine_diff_density_min     -0.432
_refine_ls_extinction_method     none
_refine_ls_extinction_coef     ?
loop_
    _atom_type_symbol
    _atom_type_description
    _atom_type_scat_dispersion_real
    _atom_type_scat_dispersion_imag
    _atom_type_scat_source
    'C' 'C' 0.0033 0.0016
                         'International Tables Vol C Tables 4.2.6.8 and 6.1.1.4'
    'H' 'H' 0.0000 0.0000
                         'International Tables Vol C Tables 4.2.6.8 and 6.1.1.4'
    'Al' 'Al' 0.0645 0.0514
                         'International Tables Vol C Tables 4.2.6.8 and 6.1.1.4'
    'N' 'N' 0.0061 0.0033
                         'International Tables Vol C Tables 4.2.6.8 and 6.1.1.4'
_computing_data_collection     'SMART (Bruker, 2000)'
_computing_cell_refinement     'SAINT (Bruker, 2000)'
_computing_data_reduction     'SAINT (Bruker, 2000)'
_computing_structure_solution     'SHELXS97 (Sheldrick, 2008)'
_computing_structure_refinement     'SHELXL97 (Sheldrick, 2008)'
_computing_molecular_graphics     'DIAMOND (Brandenburg, 1999)'
_computing_publication_material     'SHELXL97 (Sheldrick, 2008)'
loop_
    _atom_site_type_symbol
    _atom_site_label
    _atom_site_fract_x
    _atom_site_fract_y
    _atom_site_fract_z
    _atom_site_U_iso_or_equiv
    _atom_site_adp_type
    _atom_site_calc_flag
    _atom_site_refinement_flags
    _atom_site_occupancy
    _atom_site_disorder_assembly
    _atom_site_disorder_group
    Al Al 0.5000 0.29276(18) 0.2500 0.0381(6) Uani d S 1 . .
    N N1 0.45266(19) 0.1440(3) 0.1850(3) 0.0310(8) Uani d . 1 . .
    N N3 0.5000 -0.0569(5) 0.2500 0.0397(13) Uani d S 1 . .
    C C1 0.5000 0.0706(6) 0.2500 0.0318(13) Uani d S 1 . .
    C C2 0.3760(2) 0.1118(4) 0.1598(4) 0.0334(10) Uani d . 1 . .
    H H2 0.3744 0.0415 0.0989 0.040 Uiso calc R 1 . .
    C C3 0.3350(3) 0.0733(5) 0.2815(5) 0.0418(12) Uani d . 1 . .
    H H3A 0.3575 -0.0019 0.3170 0.050 Uiso calc R 1 . .
    H H3B 0.3392 0.1402 0.3444 0.050 Uiso calc R 1 . .
    C C4 0.2546(3) 0.0474(5) 0.2557(7) 0.0611(15) Uani d . 1 . .
    H H4A 0.2302 0.0270 0.3355 0.073 Uiso calc R 1 . .
    H H4B 0.2501 -0.0247 0.1991 0.073 Uiso calc R 1 . .
    C C5 0.2177(3) 0.1614(6) 0.1948(6) 0.0569(15) Uani d . 1 . .
    H H5A 0.1673 0.1407 0.1743 0.068 Uiso calc R 1 . .
    H H5B 0.2175 0.2309 0.2551 0.068 Uiso calc R 1 . .
    C C6 0.2573(3) 0.2010(6) 0.0742(5) 0.0539(14) Uani d . 1 . .
    H H6A 0.2349 0.2770 0.0405 0.065 Uiso calc R 1 . .
    H H6B 0.2525 0.1352 0.0102 0.065 Uiso calc R 1 . .
    C C7 0.3384(2) 0.2255(5) 0.1001(5) 0.0435(12) Uani d . 1 . .
    H H7A 0.3626 0.2465 0.0203 0.052 Uiso calc R 1 . .
    H H7B 0.3432 0.2972 0.1571 0.052 Uiso calc R 1 . .
    C C14 0.4666(3) -0.1349(4) 0.1484(5) 0.0473(13) Uani d . 1 . .
    H H14A 0.4815 -0.1066 0.0641 0.057 Uiso calc R 1 . .
    H H14B 0.4136 -0.1338 0.1538 0.057 Uiso calc R 1 . .
    C C15 0.4971(3) -0.2657(5) 0.1782(6) 0.0613(16) Uani d . 1 . .
    H H15A 0.4642 -0.3314 0.1486 0.074 Uiso calc R 1 . .
    H H15B 0.5447 -0.2777 0.1388 0.074 Uiso calc R 1 . .
    C C18 0.4388(3) 0.3932(5) 0.3656(6) 0.0586(16) Uani d . 1 . .
    H H18A 0.4076 0.3382 0.4141 0.088 Uiso calc R 1 . .
    H H18B 0.4093 0.4505 0.3165 0.088 Uiso calc R 1 . .
    H H18C 0.4695 0.4403 0.4229 0.088 Uiso calc R 1 . .
loop_
    _atom_site_aniso_label
    _atom_site_aniso_U_11
    _atom_site_aniso_U_22
    _atom_site_aniso_U_33
    _atom_site_aniso_U_12
    _atom_site_aniso_U_13
    _atom_site_aniso_U_23
    Al 0.0304(10) 0.0312(10) 0.0526(12) 0.000 -0.0093(9) 0.000
    N1 0.0254(17) 0.0324(18) 0.0351(19) -0.0015(15) 0.0006(15) 0.0007(16)
    N3 0.037(3) 0.033(3) 0.049(3) 0.000 0.007(3) 0.000
    C1 0.032(3) 0.032(3) 0.032(3) 0.000 0.010(3) 0.000
    C2 0.029(2) 0.037(2) 0.034(2) -0.0060(18) 0.0002(18) -0.0059(19)
    C3 0.036(2) 0.043(3) 0.047(3) 0.004(2) 0.006(2) 0.009(2)
    C4 0.033(2) 0.057(3) 0.094(4) -0.005(2) 0.011(3) 0.020(3)
    C5 0.026(2) 0.061(3) 0.084(4) -0.002(2) -0.001(3) 0.006(3)
    C6 0.037(3) 0.070(4) 0.055(3) 0.001(3) -0.014(2) 0.000(3)
    C7 0.032(2) 0.056(3) 0.042(2) 0.000(2) -0.006(2) 0.013(2)
    C14 0.051(3) 0.037(3) 0.054(3) -0.009(2) 0.018(2) -0.012(2)
    C15 0.057(3) 0.036(2) 0.091(4) -0.006(3) 0.035(3) -0.012(3)
    C18 0.049(3) 0.048(3) 0.079(4) 0.011(3) -0.019(3) -0.025(3)
_geom_special_details
;
 All esds (except the esd in the dihedral angle between two l.s. planes)
 are estimated using the full covariance matrix.  The cell esds are taken
 into account individually in the estimation of esds in distances, angles
 and torsion angles; correlations between esds in cell parameters are only
 used when they are defined by crystal symmetry.  An approximate (isotropic)
 treatment of cell esds is used for estimating esds involving l.s. planes.
;
loop_
    _geom_bond_atom_site_label_1
    _geom_bond_atom_site_label_2
    _geom_bond_site_symmetry_2
    _geom_bond_distance
    _geom_bond_publ_flag
    Al N1 . 1.922(4) y
    Al N1 4_655 1.922(4) ?
    Al C18 4_655 1.961(6) ?
    Al C18 . 1.961(6) y
    N1 C1 . 1.346(5) ?
    N1 C2 . 1.465(5) ?
    N3 C1 . 1.351(8) ?
    N3 C14 . 1.477(6) ?
    N3 C14 4_655 1.477(6) ?
    C1 N1 4_655 1.346(5) ?
    C2 C7 . 1.520(6) ?
    C2 C3 . 1.531(6) ?
    C2 H2 . 0.9800 ?
    C3 C4 . 1.517(7) ?
    C3 H3A . 0.9700 ?
    C3 H3B . 0.9700 ?
    C4 C5 . 1.522(7) ?
    C4 H4A . 0.9700 ?
    C4 H4B . 0.9700 ?
    C5 C6 . 1.512(8) ?
    C5 H5A . 0.9700 ?
    C5 H5B . 0.9700 ?
    C6 C7 . 1.528(7) ?
    C6 H6A . 0.9700 ?
    C6 H6B . 0.9700 ?
    C7 H7A . 0.9700 ?
    C7 H7B . 0.9700 ?
    C14 C15 . 1.526(7) ?
    C14 H14A . 0.9700 ?
    C14 H14B . 0.9700 ?
    C15 C15 4_655 1.505(13) ?
    C15 H15A . 0.9700 ?
    C15 H15B . 0.9700 ?
    C18 H18A . 0.9600 ?
    C18 H18B . 0.9600 ?
    C18 H18C . 0.9600 ?
loop_
    _geom_angle_atom_site_label_1
    _geom_angle_atom_site_label_2
    _geom_angle_atom_site_label_3
    _geom_angle_site_symmetry_1
    _geom_angle_site_symmetry_3
    _geom_angle
    _geom_angle_publ_flag
    N1 Al N1 . 4_655 69.8(2) y
    N1 Al C18 . 4_655 119.0(2) ?
    N1 Al C18 4_655 4_655 114.0(2) ?
    N1 Al C18 . . 114.0(2) ?
    N1 Al C18 4_655 . 119.0(2) ?
    C18 Al C18 4_655 . 114.2(4) y
    C1 N1 C2 . . 124.8(3) ?
    C1 N1 Al . . 90.4(3) ?
    C2 N1 Al . . 133.2(3) ?
    C1 N3 C14 . . 124.0(3) ?
    C1 N3 C14 . 4_655 124.0(3) ?
    C14 N3 C14 . 4_655 112.0(5) ?
    N1 C1 N1 4_655 . 109.4(5) ?
    N1 C1 N3 4_655 . 125.3(3) ?
    N1 C1 N3 . . 125.3(3) ?
    N1 C2 C7 . . 108.7(3) ?
    N1 C2 C3 . . 112.3(4) ?
    C7 C2 C3 . . 109.3(4) ?
    N1 C2 H2 . . 108.8 ?
    C7 C2 H2 . . 108.8 ?
    C3 C2 H2 . . 108.8 ?
    C4 C3 C2 . . 111.9(4) ?
    C4 C3 H3A . . 109.2 ?
    C2 C3 H3A . . 109.2 ?
    C4 C3 H3B . . 109.2 ?
    C2 C3 H3B . . 109.2 ?
    H3A C3 H3B . . 107.9 ?
    C3 C4 C5 . . 111.0(4) ?
    C3 C4 H4A . . 109.4 ?
    C5 C4 H4A . . 109.4 ?
    C3 C4 H4B . . 109.4 ?
    C5 C4 H4B . . 109.4 ?
    H4A C4 H4B . . 108.0 ?
    C6 C5 C4 . . 110.9(5) ?
    C6 C5 H5A . . 109.5 ?
    C4 C5 H5A . . 109.5 ?
    C6 C5 H5B . . 109.5 ?
    C4 C5 H5B . . 109.5 ?
    H5A C5 H5B . . 108.0 ?
    C5 C6 C7 . . 111.3(4) ?
    C5 C6 H6A . . 109.4 ?
    C7 C6 H6A . . 109.4 ?
    C5 C6 H6B . . 109.4 ?
    C7 C6 H6B . . 109.4 ?
    H6A C6 H6B . . 108.0 ?
    C2 C7 C6 . . 112.1(4) ?
    C2 C7 H7A . . 109.2 ?
    C6 C7 H7A . . 109.2 ?
    C2 C7 H7B . . 109.2 ?
    C6 C7 H7B . . 109.2 ?
    H7A C7 H7B . . 107.9 ?
    N3 C14 C15 . . 102.2(5) ?
    N3 C14 H14A . . 111.3 ?
    C15 C14 H14A . . 111.3 ?
    N3 C14 H14B . . 111.3 ?
    C15 C14 H14B . . 111.3 ?
    H14A C14 H14B . . 109.2 ?
    C15 C15 C14 4_655 . 103.2(3) ?
    C15 C15 H15A 4_655 . 111.1 ?
    C14 C15 H15A . . 111.1 ?
    C15 C15 H15B 4_655 . 111.1 ?
    C14 C15 H15B . . 111.1 ?
    H15A C15 H15B . . 109.1 ?
    Al C18 H18A . . 109.5 ?
    Al C18 H18B . . 109.5 ?
    H18A C18 H18B . . 109.5 ?
    Al C18 H18C . . 109.5 ?
    H18A C18 H18C . . 109.5 ?
    H18B C18 H18C . . 109.5 ?
loop_
    _geom_torsion_atom_site_label_1
    _geom_torsion_atom_site_label_2
    _geom_torsion_atom_site_label_3
    _geom_torsion_atom_site_label_4
    _geom_torsion_site_symmetry_1
    _geom_torsion_site_symmetry_2
    _geom_torsion_site_symmetry_3
    _geom_torsion_site_symmetry_4
    _geom_torsion
    _geom_torsion_publ_flag
    N1 Al N1 C1 4_655 . . . 0.0 ?
    C18 Al N1 C1 4_655 . . . 106.9(2) ?
    C18 Al N1 C1 . . . . -113.6(2) ?
    N1 Al N1 C2 4_655 . . . 142.0(5) ?
    C18 Al N1 C2 4_655 . . . -111.0(4) ?
    C18 Al N1 C2 . . . . 28.4(5) ?
    C2 N1 C1 N1 . . . 4_655 -146.9(4) ?
    Al N1 C1 N1 . . . 4_655 0.0 ?
    C2 N1 C1 N3 . . . . 33.1(4) ?
    Al N1 C1 N3 . . . . 180.0 ?
    C14 N3 C1 N1 . . . 4_655 -158.0(3) ?
    C14 N3 C1 N1 4_655 . . 4_655 22.0(3) ?
    C14 N3 C1 N1 . . . . 22.0(3) ?
    C14 N3 C1 N1 4_655 . . . -158.0(3) ?
    C1 N1 C2 C7 . . . . 172.4(4) ?
    Al N1 C2 C7 . . . . 40.9(5) ?
    C1 N1 C2 C3 . . . . 51.3(5) ?
    Al N1 C2 C3 . . . . -80.2(5) ?
    N1 C2 C3 C4 . . . . 176.7(4) ?
    C7 C2 C3 C4 . . . . 55.9(5) ?
    C2 C3 C4 C5 . . . . -56.6(6) ?
    C3 C4 C5 C6 . . . . 55.6(7) ?
    C4 C5 C6 C7 . . . . -55.1(6) ?
    N1 C2 C7 C6 . . . . -178.3(4) ?
    C3 C2 C7 C6 . . . . -55.4(5) ?
    C5 C6 C7 C2 . . . . 56.0(6) ?
    C1 N3 C14 C15 . . . . 167.3(2) ?
    C14 N3 C14 C15 4_655 . . . -12.7(2) ?
    N3 C14 C15 C15 . . . 4_655 33.5(6) ?
data_global
_journal_date_recd_electronic     2010-10-17
_journal_date_accepted     2010-11-12
_journal_name_full     'Acta Crystallographica, Section E'
_journal_year     2010
_journal_volume     66
_journal_issue     12
_journal_page_first     m1598
_journal_page_last     m1598
_journal_paper_category     QM
_journal_coeditor_code     JH2223
_publ_contact_author_name     'Hongfei Han'
_publ_contact_author_address
;
Department of Chemistry
Taiyuan Normal University
Taiyuan 030031
People's Republic of China
;
_publ_contact_author_email     'hhf_2222@yahoo.com.cn'
_publ_contact_author_fax     '(86)-351-7122604'
_publ_contact_author_phone     '(86)-351-2275129'
_publ_section_title
;
[1,1-(Butane-1,4-diyl)-2,3-dicyclohexylguanidinato]dimethylaluminum(III)
;
loop_
    _publ_author_name
    _publ_author_footnote
    _publ_author_address
    'Haoyang Li' .
;
Department of Chemistry
Taiyuan Normal University
Taiyuan 030031
People's Republic of China
;
    'Yonggang Xiang' .
;
Department of Chemistry
Taiyuan Normal University
Taiyuan 030031
People's Republic of China
;
    'Hongfei Han' .
;
Department of Chemistry
Taiyuan Normal University
Taiyuan 030031
People's Republic of China
;
