# Supplementary material for: [1,1-(Butane-1,4-diyl)-2,3-dicyclohexylguanidinato]dimethylaluminum(III)
Source: Acta Crystallogr Sect E Struct Rep Online. 2010 Nov 20;66(Pt 12):m1598. doi: 10.1107/S1600536810046787 (PMC3011549; doi:10.1107/S1600536810046787)
Supplement: Supplementary file 2 [file e-66-m1598-Isup2.hkl]

# 
# h,k,l, Fc-squared, Fo-squared, sigma(Fo-squared) and status flag 
# 
data_I
_shelx_title ' s146b in Pbcn' 
_shelx_refln_list_code          4 
_shelx_F_calc_maximum      254.21 
_exptl_crystal_F_000       736.00 
_reflns_d_resolution_high  0.8405 
 
loop_ 
 _symmetry_equiv_pos_as_xyz 
 'x, y, z' 
 '-x+1/2, -y+1/2, z+1/2' 
 'x+1/2, -y+1/2, -z' 
 '-x, y, -z+1/2' 
 '-x, -y, -z' 
 'x-1/2, y-1/2, -z-1/2' 
 '-x-1/2, y-1/2, z' 
 'x, -y, z-1/2' 
 
_cell_length_a    18.2630 
_cell_length_b    10.5960 
_cell_length_c    10.4490 
_cell_angle_alpha  90.000 
_cell_angle_beta   90.000 
_cell_angle_gamma  90.000 
 
_shelx_F_squared_multiplier     1.000 
 
loop_ 
 _refln_index_h 
 _refln_index_k 
 _refln_index_l 
 _refln_F_squared_calc 
 _refln_F_squared_meas 
 _refln_F_squared_sigma 
 _refln_observed_status 
   2   0   0     5755.36     5586.47    441.38 o 
   4   0   0    36312.15    34661.09   2710.04 o 
   8   0   0     9453.94     9736.13    822.06 o 
  10   0   0     1626.95     2128.91    102.85 o 
  12   0   0     2580.77     2621.22    125.93 o 
  14   0   0      229.24      257.94     17.23 o 
  16   0   0      954.07      964.42     60.08 o 
  18   0   0     1610.49     1396.78     86.37 o 
  20   0   0      489.86      462.43     30.24 o 
   1   1   0     9864.82     9672.09    624.05 o 
   7   1   0     5157.88     2796.04    253.42 o 
   9   1   0       20.12      115.54      7.18 o 
  11   1   0       83.59       93.43      5.63 o 
  13   1   0       39.71       37.55      3.84 o 
  15   1   0      246.81      180.23      9.04 o 
  17   1   0      130.67      134.13     10.39 o 
  19   1   0        9.87       21.88      3.54 o 
  21   1   0       26.38       44.52      7.96 o 
   0   2   0     6906.69     5919.78    351.94 o 
   2   2   0      925.91     1228.14    123.60 o 
   4   2   0     2657.29     2653.14    157.84 o 
   8   2   0      247.70      178.29      8.15 o 
  10   2   0      280.87      299.69     27.11 o 
  12   2   0      224.93      185.19      7.83 o 
  14   2   0      451.14      413.20     21.55 o 
  16   2   0        2.89        3.87      2.23 o 
  18   2   0      243.61      238.07     31.74 o 
  20   2   0       65.39       56.35      6.84 o 
   1   3   0        0.32      146.61      9.66 o 
   3   3   0       38.31       19.82      2.11 o 
   5   3   0     2513.19     2610.07    129.02 o 
   7   3   0      251.96      308.79     13.68 o 
   9   3   0     3027.46     3119.83    132.01 o 
  11   3   0     1687.03     1688.60     71.65 o 
  13   3   0     1847.82     1847.09    113.92 o 
  15   3   0      815.45      855.35     56.45 o 
  17   3   0      123.49      147.87     15.77 o 
  19   3   0      201.85      209.30     22.17 o 
  21   3   0        0.21        3.74      3.96 o 
   0   4   0     1807.04     1890.33    111.40 o 
   2   4   0     1950.21     1973.94     97.80 o 
   4   4   0      987.04     1083.61     64.34 o 
   6   4   0     1661.47     1631.79     97.19 o 
   8   4   0     2891.06     2832.00    120.16 o 
  10   4   0      934.02      882.80     90.56 o 
  12   4   0     3664.26     3748.63    180.92 o 
  14   4   0      208.74      187.83     13.43 o 
  16   4   0       80.73       87.17     11.00 o 
  18   4   0        0.01        0.65      2.93 o 
  20   4   0      155.83      165.06     13.31 o 
   1   5   0     4402.29     4446.78    219.87 o 
   3   5   0     1520.91     1940.30    167.10 o 
   5   5   0     2011.97     1911.42    114.19 o 
   7   5   0     3032.78     3008.31    178.82 o 
   9   5   0     2119.94     2011.95     96.97 o 
  11   5   0      588.72      564.26     33.43 o 
  13   5   0       28.43       57.39      5.77 o 
  15   5   0      371.11      454.61     61.94 o 
  17   5   0      118.69      177.87     28.01 o 
  19   5   0      158.29      170.43     13.58 o 
   0   6   0      865.53      831.80     49.87 o 
   2   6   0      419.93      358.29     22.45 o 
   4   6   0      110.99      168.14     11.09 o 
   6   6   0     1595.06     1581.22     74.72 o 
   8   6   0      349.80      344.41     21.64 o 
  10   6   0       69.61      129.56      9.16 o 
  12   6   0      994.91      958.25     47.24 o 
  14   6   0       45.15      128.28     27.59 o 
  16   6   0      233.87      262.44     25.23 o 
  18   6   0      104.63      137.17     11.58 o 
   1   7   0     1430.27     1106.59     53.12 o 
   3   7   0     3683.12     3476.58    177.07 o 
   5   7   0       27.26       56.70     10.03 o 
   7   7   0       82.79       97.52     17.53 o 
   9   7   0       32.25       36.29      4.29 o 
  11   7   0       19.41       65.27      6.94 o 
  13   7   0      319.72      281.40     19.55 o 
  15   7   0      229.67      193.69     15.11 o 
  17   7   0        2.08        3.92      3.68 o 
   0   8   0        0.01        0.39      2.31 o 
   2   8   0      323.51      357.83     21.35 o 
   4   8   0      590.85      538.78     26.62 o 
   6   8   0      118.34      139.67     10.99 o 
   8   8   0      458.69      467.50     25.21 o 
  10   8   0      217.29      151.17      8.72 o 
  12   8   0     1075.98     1021.35     50.52 o 
  14   8   0       42.62       50.31      8.06 o 
  16   8   0       47.78       51.53      6.73 o 
   1   9   0      596.49      547.02     31.96 o 
   3   9   0     1591.40     1465.44     82.55 o 
   5   9   0      533.99      502.46     30.51 o 
   7   9   0      182.35      175.04      9.83 o 
   9   9   0       32.74       43.85      4.02 o 
  11   9   0      515.05      530.56     70.18 o 
  13   9   0      290.22      353.31     20.01 o 
  15   9   0      193.34      220.76     16.66 o 
   0  10   0       30.69       25.48      5.52 o 
   2  10   0        2.05        6.63      2.87 o 
   4  10   0      101.79      120.08     17.26 o 
   6  10   0        2.72       16.13      3.54 o 
   8  10   0       61.26       66.31      6.40 o 
  10  10   0       56.49       74.32     10.33 o 
  12  10   0       28.94       23.62      3.84 o 
   1  11   0       88.55       72.47      9.28 o 
   3  11   0        3.88        4.14      2.96 o 
   5  11   0        0.03        4.51      3.15 o 
   7  11   0       63.82       83.51      7.63 o 
   9  11   0      176.89      198.96     13.87 o 
   0  12   0      227.13      221.10     21.72 o 
   2  12   0       95.49       92.50     11.96 o 
   4  12   0      100.72      103.17      8.79 o 
   6  12   0        0.64        0.57      5.26 o 
   1   1   1     3878.83     3930.39    205.87 o 
   2   1   1      592.93      549.14     20.47 o 
   3   1   1      976.61      937.53     39.02 o 
   4   1   1     1564.10     1497.46     69.81 o 
   7   1   1     1443.00     1193.83    181.29 o 
   8   1   1      173.02      179.02     11.49 o 
   9   1   1     1172.27     1353.68     34.34 o 
  10   1   1        2.97       10.25      1.05 o 
  11   1   1       48.08       31.11      1.85 o 
  12   1   1      144.73      130.88      4.36 o 
  13   1   1      180.24      149.80      4.95 o 
  14   1   1        1.59       13.13      1.42 o 
  15   1   1       78.06      104.17      8.20 o 
  16   1   1      151.89      125.03      4.81 o 
  17   1   1      758.21      663.83     21.03 o 
  18   1   1        0.62        3.23      1.61 o 
  19   1   1      153.19      157.81      6.99 o 
  20   1   1        8.15       15.59      2.46 o 
  21   1   1      138.08      124.92      7.81 o 
   0   2   1    10266.82    10101.96    645.73 o 
   1   2   1     3689.78     3688.11    192.75 o 
   2   2   1    11951.47    11699.16    487.02 o 
   3   2   1      150.83      181.24     16.36 o 
   4   2   1      289.53      349.08     24.92 o 
   5   2   1      636.10      681.79     23.76 o 
   7   2   1      396.98      347.60     14.91 o 
   8   2   1       70.43       74.98      2.92 o 
   9   2   1       41.56       65.65      3.27 o 
  10   2   1     1267.40     1490.74     55.50 o 
  11   2   1      130.57      129.55      5.39 o 
  12   2   1      255.48      230.03      7.57 o 
  13   2   1      195.77      201.58      8.11 o 
  14   2   1      210.94      220.66     12.62 o 
  15   2   1      114.75      112.05      5.09 o 
  16   2   1       28.21       30.99      2.54 o 
  17   2   1        3.00        5.55      1.96 o 
  18   2   1       71.04      101.17     12.66 o 
  19   2   1       32.00       32.22      3.54 o 
  20   2   1        7.64       10.27      2.71 o 
  21   2   1        9.91       19.82      3.38 o 
   1   3   1     2284.26     2453.38     95.50 o 
   2   3   1     1310.38     1518.84    143.48 o 
   3   3   1      442.32      347.16     59.17 o 
   4   3   1        4.95       18.88      1.53 o 
   5   3   1      455.83      519.00     37.98 o 
   6   3   1      519.17      539.14     19.14 o 
   7   3   1      153.25      128.49      4.81 o 
   8   3   1      424.56      481.09     19.67 o 
   9   3   1      328.12      358.08     13.69 o 
  10   3   1      265.01      265.80      8.50 o 
  11   3   1      373.53      352.11     13.04 o 
  12   3   1      152.06      131.68      6.32 o 
  13   3   1      117.37      256.50     11.78 o 
  14   3   1      199.85      188.14     11.24 o 
  15   3   1        0.59       82.65      6.84 o 
  16   3   1       43.49       46.40      3.89 o 
  17   3   1      103.67      101.45     15.00 o 
  18   3   1       14.26       16.58      2.85 o 
  19   3   1        4.71       45.63      6.84 o 
  20   3   1        6.17       14.44      3.13 o 
  21   3   1       20.11       33.19      4.07 o 
   0   4   1      110.14       48.93      5.28 o 
   1   4   1     1125.62     1144.53     43.21 o 
   2   4   1       22.84       43.58      2.53 o 
   3   4   1      967.60      950.67     36.53 o 
   4   4   1       20.02       39.65      4.51 o 
   5   4   1       94.24      158.74     10.26 o 
   6   4   1      943.82      943.39     34.79 o 
   7   4   1       16.60       12.88      1.14 o 
   8   4   1     1404.72     1622.84     57.81 o 
   9   4   1      102.22      106.54      4.06 o 
  10   4   1      130.74      171.31      7.69 o 
  11   4   1      199.76      210.37     13.54 o 
  12   4   1     1156.05     1351.63     77.07 o 
  13   4   1      101.76      102.76      5.13 o 
  14   4   1        4.33       74.53      5.72 o 
  15   4   1        0.42        6.97      2.20 o 
  16   4   1      264.29      254.73     19.02 o 
  17   4   1       14.89       14.04      2.77 o 
  18   4   1        0.28        2.84      2.36 o 
  19   4   1        2.24       10.33      2.83 o 
  20   4   1       19.73       57.84      5.40 o 
   1   5   1       83.38      117.72      3.93 o 
   2   5   1      238.59      230.18      9.01 o 
   3   5   1     1798.44     2047.22     69.90 o 
   4   5   1       90.26      103.34     13.28 o 
   5   5   1      280.95      296.86     11.80 o 
   6   5   1        3.50       12.59      1.41 o 
   7   5   1        7.39       94.90      5.33 o 
   8   5   1        6.88       14.80      2.29 o 
   9   5   1        5.61       43.66      4.71 o 
  10   5   1        2.34       22.03      1.80 o 
  11   5   1        3.65       22.42      2.95 o 
  12   5   1        3.64        1.81      1.39 o 
  13   5   1      177.41      189.98     15.43 o 
  14   5   1       67.81       60.85      4.73 o 
  15   5   1      349.07      333.05     17.03 o 
  16   5   1        2.68       13.19      2.69 o 
  17   5   1       37.84       62.81      8.07 o 
  18   5   1        8.87        9.42      2.74 o 
  19   5   1        3.65       40.88      4.39 o 
   0   6   1        1.93        1.35      0.80 o 
   1   6   1       34.64       58.44      4.63 o 
   2   6   1     1484.92     1448.70     45.58 o 
   3   6   1      177.68      177.31      6.55 o 
   4   6   1        7.43       18.90      1.95 o 
   5   6   1        1.04       43.03      3.89 o 
   6   6   1      764.47      728.61     27.37 o 
   7   6   1       13.18       14.40      1.47 o 
   8   6   1      267.23      244.63     14.16 o 
   9   6   1      109.17       92.09      3.76 o 
  10   6   1      893.03      900.48     29.94 o 
  11   6   1       13.28       15.77      1.56 o 
  12   6   1       94.58      226.94     40.72 o 
  13   6   1      281.51      259.59     11.03 o 
  14   6   1      442.39      452.03     31.94 o 
  15   6   1       23.15       28.88      5.07 o 
  16   6   1      137.02      166.45     15.58 o 
  17   6   1        2.05        2.95      2.55 o 
  18   6   1      216.91      210.51     12.99 o 
  19   6   1       21.38       30.02      3.87 o 
   1   7   1        3.72        3.36      0.92 o 
   2   7   1       12.67       12.12      1.25 o 
   3   7   1      535.25      481.95     16.76 o 
   4   7   1      159.28      151.27      7.59 o 
   5   7   1      207.39      228.75     21.30 o 
   6   7   1      185.56      134.09      5.81 o 
   7   7   1       86.03       77.25      4.27 o 
   8   7   1        2.15       30.09      2.21 o 
   9   7   1       39.14       39.12      2.95 o 
  10   7   1       17.20       21.27      2.21 o 
  11   7   1      155.99      126.16      5.40 o 
  12   7   1        8.17       28.39      5.10 o 
  13   7   1       37.31       55.26      5.48 o 
  14   7   1        0.42        7.28      2.34 o 
  15   7   1       13.34       23.00      3.21 o 
  16   7   1        0.26       -0.46      2.34 o 
  17   7   1        0.36       -0.11      2.50 o 
   0   8   1      193.15      141.69      9.56 o 
   1   8   1       55.16       57.15      4.17 o 
   2   8   1       56.96       56.38      3.12 o 
   3   8   1        6.95       18.06      2.90 o 
   4   8   1      607.38      533.61     18.65 o 
   5   8   1        8.90       15.25      2.72 o 
   6   8   1      158.00      127.17      5.21 o 
   7   8   1        0.13        4.45      1.28 o 
   8   8   1       23.11       24.23      3.74 o 
   9   8   1       30.18       31.25      2.48 o 
  10   8   1        3.21        3.17      1.39 o 
  11   8   1       23.94       25.62      2.36 o 
  12   8   1       20.95       92.51      4.60 o 
  13   8   1       22.61       20.50      2.74 o 
  14   8   1       60.53       73.54      5.45 o 
  15   8   1        0.95        5.55      2.68 o 
  16   8   1       34.22       45.16      4.60 o 
   1   9   1      505.84      478.82     20.02 o 
   2   9   1        4.87        2.67      1.70 o 
   3   9   1      187.31      184.99      9.14 o 
   4   9   1        0.02        7.39      1.97 o 
   5   9   1      608.01      552.33     20.80 o 
   6   9   1        6.70        7.62      2.22 o 
   7   9   1      469.11      453.51     20.18 o 
   8   9   1        7.33        9.63      1.66 o 
   9   9   1      270.44      250.29      9.45 o 
  10   9   1       23.71       32.02      2.55 o 
  11   9   1      318.36      301.46     12.94 o 
  12   9   1        7.93        9.74      1.93 o 
  13   9   1      223.08      212.31      9.67 o 
  14   9   1       24.43       20.14      3.01 o 
  15   9   1       23.64       52.86      8.73 o 
   0  10   1       39.11       38.15      4.64 o 
   1  10   1       38.81       37.56      3.25 o 
   2  10   1        3.55       14.89      2.34 o 
   3  10   1       10.60       11.09      2.49 o 
   4  10   1       52.36       50.31      3.82 o 
   5  10   1       51.28       43.71      3.54 o 
   6  10   1       25.83       24.42      2.79 o 
   7  10   1        0.00        0.63      1.85 o 
   8  10   1       13.01        9.75      2.32 o 
   9  10   1        0.94        0.17      1.78 o 
  10  10   1        9.75       19.11      2.58 o 
  11  10   1       33.61       34.32      3.00 o 
  12  10   1       30.74       33.00      3.37 o 
  13  10   1        0.02        7.66      2.54 o 
   1  11   1      191.42      183.25      8.94 o 
   2  11   1        4.64        6.20      2.34 o 
   3  11   1      106.23      112.96      6.33 o 
   4  11   1       47.56       37.61      3.59 o 
   5  11   1       68.69       86.69      6.39 o 
   6  11   1       22.06       25.39      3.32 o 
   7  11   1       66.24       75.03      5.13 o 
   8  11   1        3.12        4.26      2.48 o 
   9  11   1      435.95      421.27     18.32 o 
  10  11   1       26.77       31.46      3.73 o 
   0  12   1      173.86      154.39     11.47 o 
   1  12   1        1.39        6.38      2.70 o 
   2  12   1       18.97       15.27      3.05 o 
   3  12   1        2.30        4.24      2.61 o 
   4  12   1       47.21       47.94      4.31 o 
   5  12   1        4.64        6.70      2.74 o 
   6  12   1       15.19       15.04      3.08 o 
   0   0   2    64620.64    39139.80   3548.53 o 
   1   0   2    11392.78    10353.22    762.49 o 
   2   0   2     7458.16     7730.00    468.97 o 
   4   0   2    12799.70    12905.60   1007.68 o 
   6   0   2     5842.44     3817.74   1785.97 o 
   8   0   2     2750.66     2661.59    100.41 o 
   9   0   2     3668.17     3941.93    148.59 o 
  10   0   2      877.24      803.45     30.93 o 
  11   0   2      354.03      342.73     13.68 o 
  12   0   2      936.34      998.95     38.25 o 
  13   0   2       26.44       36.52      2.55 o 
  14   0   2      760.50      818.68     31.61 o 
  15   0   2       50.19       43.03      3.00 o 
  16   0   2      602.31      543.70     24.59 o 
  17   0   2       90.40       64.02      4.51 o 
  18   0   2     1053.28      981.62     43.68 o 
  19   0   2        7.53       18.21      2.94 o 
  20   0   2      319.52      318.27     17.74 o 
  21   0   2       30.31       32.36      4.66 o 
   1   1   2     4441.24     4558.01    291.55 o 
   2   1   2     3804.96     3976.15    174.67 o 
   3   1   2       89.23       97.45      5.15 o 
   4   1   2     7008.58     7230.33    238.29 o 
   5   1   2      289.60      273.92     14.35 o 
   7   1   2     1185.67     1352.30     48.47 o 
   8   1   2      222.70      213.47      7.31 o 
   9   1   2      175.03      185.25      5.37 o 
  10   1   2      283.27      315.88      8.86 o 
  11   1   2        9.79       22.97      2.30 o 
  12   1   2        3.36        5.82      0.92 o 
  13   1   2        3.25        5.34      0.96 o 
  14   1   2      347.32      324.60      9.77 o 
  15   1   2       26.01       34.07      3.03 o 
  16   1   2       38.32       37.56      2.35 o 
  17   1   2      101.00       86.31      7.15 o 
  18   1   2       24.14       37.71      2.79 o 
  19   1   2        2.82       15.86      2.25 o 
  20   1   2        6.27        9.63      2.31 o 
  21   1   2       12.30       26.03      4.40 o 
   1   2   2     5705.81     5658.50    512.04 o 
   2   2   2     7302.93     7292.95    380.54 o 
   3   2   2      246.87      201.14     13.21 o 
   4   2   2      267.68      267.70     24.79 o 
   5   2   2       88.68       97.12      3.93 o 
   6   2   2     1275.75     1271.79     42.74 o 
   7   2   2      350.32      376.67     12.97 o 
   8   2   2       64.57       90.69      2.82 o 
   9   2   2      364.50      368.81     10.83 o 
  10   2   2     2085.01     2059.39     62.02 o 
  11   2   2      563.38      508.00     19.65 o 
  12   2   2      231.66      248.98     10.37 o 
  13   2   2      110.26      150.87      7.44 o 
  14   2   2      727.33      621.49     19.34 o 
  15   2   2       10.48       52.93      3.91 o 
  16   2   2        4.22       15.33      2.15 o 
  17   2   2       75.93       63.21      4.06 o 
  18   2   2      152.40      151.93      7.43 o 
  19   2   2        1.76       22.70      3.27 o 
  20   2   2        3.37        2.52      2.44 o 
  21   2   2       29.02       43.79      6.14 o 
   1   3   2      522.41      447.80     29.05 o 
   2   3   2     1997.54     2180.30    186.54 o 
   3   3   2        1.79       73.01      4.98 o 
   4   3   2     2647.27     2776.93     96.73 o 
   5   3   2     4165.52     4419.15    131.56 o 
   6   3   2      296.06      339.18     13.08 o 
   7   3   2      555.32      599.43     17.12 o 
   8   3   2      978.72     1064.66     31.93 o 
   9   3   2     2280.93     2311.57     64.87 o 
  10   3   2       16.13       23.28      1.62 o 
  11   3   2      508.63      506.38     18.34 o 
  12   3   2       15.36       10.16      1.54 o 
  13   3   2     1651.53     1644.99     57.85 o 
  14   3   2       51.38       96.10     11.51 o 
  15   3   2       89.67      103.07      9.84 o 
  16   3   2      143.85      109.08      6.36 o 
  17   3   2      210.86      201.74     10.38 o 
  18   3   2        3.42        6.27      2.40 o 
  19   3   2       78.74       83.20      5.76 o 
  20   3   2       29.82       30.06      3.79 o 
   0   4   2      401.14      407.65     26.79 o 
   1   4   2        7.43       95.66     20.68 o 
   2   4   2      117.27      118.51     13.32 o 
   3   4   2      576.12      861.27     45.36 o 
   4   4   2     1178.27     1146.42     39.40 o 
   5   4   2      562.79      597.34     20.80 o 
   6   4   2      128.33      148.72      7.73 o 
   7   4   2       23.04       24.57      1.43 o 
   8   4   2      884.51      896.20     26.81 o 
   9   4   2      352.00      352.31     10.85 o 
  10   4   2      785.56      754.48     27.07 o 
  11   4   2     1245.92     1171.80     44.75 o 
  12   4   2      862.48      908.07     41.22 o 
  13   4   2      194.29      181.25      8.78 o 
  14   4   2      142.32      139.00      8.25 o 
  15   4   2       83.65       77.07      5.47 o 
  16   4   2      208.04      218.63     14.58 o 
  17   4   2       19.99       40.39      5.86 o 
  18   4   2        1.92        0.09      2.25 o 
  19   4   2       27.17       34.57      3.98 o 
  20   4   2       45.13       73.72      8.59 o 
   1   5   2     3518.35     3593.15    114.98 o 
   2   5   2      436.89      540.83     31.75 o 
   3   5   2      306.30      279.87     11.57 o 
   4   5   2     1372.38     1365.44     46.91 o 
   5   5   2     2071.31     2088.69     71.71 o 
   6   5   2       53.32      102.70      5.72 o 
   7   5   2     1358.89     1312.06     45.34 o 
   8   5   2        0.00       19.24      2.01 o 
   9   5   2      835.56      804.45     25.74 o 
  10   5   2      176.04      243.24     15.23 o 
  11   5   2      358.16      338.03     14.49 o 
  12   5   2        0.36        8.48      1.77 o 
  13   5   2      649.12      637.71     25.17 o 
  14   5   2      491.72      488.77     27.61 o 
  15   5   2      111.43      120.15      8.08 o 
  16   5   2       10.24       11.23      2.60 o 
  17   5   2      317.43      319.06     15.62 o 
  18   5   2       13.61       24.92      3.53 o 
  19   5   2      166.93      155.82      9.00 o 
   0   6   2      184.81      200.03     10.28 o 
   1   6   2      108.13      112.17      4.13 o 
   2   6   2       90.25       75.54      3.23 o 
   3   6   2        2.85       29.73      1.84 o 
   4   6   2       14.58       22.51      1.69 o 
   5   6   2     1120.41     1079.55     40.04 o 
   6   6   2      403.27      442.17     21.97 o 
   7   6   2      160.40      131.22      5.70 o 
   8   6   2      308.77      324.52     11.67 o 
   9   6   2        0.23        0.85      0.99 o 
  10   6   2       78.15      103.90     11.54 o 
  11   6   2       23.52       23.40      2.33 o 
  12   6   2      602.23      571.19     22.55 o 
  13   6   2       67.12       84.81      5.72 o 
  14   6   2        1.63       26.68      2.78 o 
  15   6   2       14.88       21.68      3.21 o 
  16   6   2      155.20      161.93      8.96 o 
  17   6   2       51.38       53.20      4.74 o 
  18   6   2       14.71       55.76      5.95 o 
   1   7   2      674.16      616.47     27.48 o 
   2   7   2       31.57       56.88      2.80 o 
   3   7   2      893.25      822.96     31.77 o 
   4   7   2      623.48      595.91     22.45 o 
   5   7   2       48.69       41.32      3.46 o 
   6   7   2      130.37      122.49      5.49 o 
   7   7   2       52.38       50.99      3.78 o 
   8   7   2      160.42      140.02      8.69 o 
   9   7   2       30.28       32.68      2.64 o 
  10   7   2       22.78       20.63      3.09 o 
  11   7   2        2.22        2.10      1.37 o 
  12   7   2       21.76       37.44      4.40 o 
  13   7   2        0.13        2.44      1.80 o 
  14   7   2       90.68       64.22      4.19 o 
  15   7   2       55.41       53.00      4.54 o 
  16   7   2        7.10        4.88      2.58 o 
  17   7   2       27.85       36.54      4.24 o 
   0   8   2      371.26      324.47     19.54 o 
   1   8   2       45.76       49.22      3.28 o 
   2   8   2       13.65        9.22      1.52 o 
   3   8   2      215.63      171.20      7.21 o 
   4   8   2      259.54      240.79      8.96 o 
   5   8   2        7.51       16.90      1.78 o 
   6   8   2      374.78      368.48     14.54 o 
   7   8   2      154.71      138.72      8.70 o 
   8   8   2      196.64      185.90      7.96 o 
   9   8   2      165.50      133.94      9.08 o 
  10   8   2      147.86      123.97      5.89 o 
  11   8   2       91.49       93.39      5.67 o 
  12   8   2      541.34      528.54     21.17 o 
  13   8   2        2.09        5.74      2.17 o 
  14   8   2       93.44       89.99      5.26 o 
  15   8   2        7.74        5.79      2.79 o 
  16   8   2       38.38       42.40      4.48 o 
   1   9   2      665.99      619.81     25.51 o 
   2   9   2      361.31      346.45     15.46 o 
   3   9   2      522.62      467.22     19.56 o 
   4   9   2        3.95        6.48      1.92 o 
   5   9   2      604.51      578.21     21.92 o 
   6   9   2        0.63       14.21      2.04 o 
   7   9   2      454.12      440.43     15.77 o 
   8   9   2        2.60       18.22      2.20 o 
   9   9   2       51.50       51.43      3.38 o 
  10   9   2        5.08        8.58      1.93 o 
  11   9   2      321.02      315.79     12.08 o 
  12   9   2       53.69       55.70      4.87 o 
  13   9   2      278.67      311.13     13.50 o 
  14   9   2        2.00        0.94      2.53 o 
   0  10   2       86.97       79.20      6.79 o 
   1  10   2        0.14        1.85      1.78 o 
   2  10   2       83.28       86.77      5.11 o 
   3  10   2      100.38       84.02      5.01 o 
   4  10   2       81.16       61.98      4.27 o 
   5  10   2      189.62      165.41      8.17 o 
   6  10   2      105.19      106.21      5.91 o 
   7  10   2      272.78      253.11     11.53 o 
   8  10   2       17.44       17.40      2.41 o 
   9  10   2        0.15        6.16      2.05 o 
  10  10   2      143.77      142.07      7.67 o 
  11  10   2        0.06        2.57      1.96 o 
  12  10   2        2.19        3.61      2.10 o 
   1  11   2        2.67        2.98      2.20 o 
   2  11   2       56.01       53.32      4.18 o 
   3  11   2       14.78        9.81      2.52 o 
   4  11   2        5.66        6.88      2.45 o 
   5  11   2        1.76        5.80      2.40 o 
   6  11   2       38.69       46.15      4.05 o 
   7  11   2       65.21       72.12      5.13 o 
   8  11   2      104.94      109.13      6.48 o 
   9  11   2       15.00       32.86      4.27 o 
  10  11   2        1.28        5.25      3.15 o 
   0  12   2       31.45       38.55      5.49 o 
   1  12   2       18.23       19.45      3.15 o 
   2  12   2       95.96       87.58      5.76 o 
   3  12   2        9.94        7.30      2.88 o 
   4  12   2       77.80       81.59      5.58 o 
   5  12   2        0.78        0.69      2.58 o 
   1   1   3      391.66      394.46     38.55 o 
   2   1   3        0.61       75.10      5.19 o 
   3   1   3     5458.22     5568.94    270.28 o 
   4   1   3       89.01      111.86      3.55 o 
   5   1   3      387.98      369.69     17.60 o 
   6   1   3      990.02      958.45     34.89 o 
   7   1   3      838.66      792.61     22.57 o 
   8   1   3      112.50      148.06     10.83 o 
   9   1   3      193.00      171.43      5.29 o 
  10   1   3       41.69       52.72      2.56 o 
  11   1   3      495.41      462.41     12.82 o 
  12   1   3        1.29       27.67      2.17 o 
  13   1   3        8.33       28.97      2.25 o 
  14   1   3      421.40      434.19     18.73 o 
  15   1   3      261.92      231.83      6.97 o 
  16   1   3       92.96       87.77      3.32 o 
  17   1   3       60.54       75.23      5.42 o 
  18   1   3        4.60        6.93      1.95 o 
  19   1   3       58.13       74.73      6.32 o 
  20   1   3       21.72       35.19      4.97 o 
  21   1   3      138.32      122.23      7.51 o 
   1   2   3      902.78     1096.49     99.93 o 
   2   2   3       10.99        1.86      1.22 o 
   3   2   3     1644.66     1826.66    116.98 o 
   4   2   3        3.31        0.35      0.45 o 
   5   2   3      508.68      577.12     28.56 o 
   6   2   3      316.44      319.66     10.77 o 
   7   2   3       10.20       21.27      1.46 o 
   8   2   3     1258.18     1265.02     33.67 o 
   9   2   3        3.41       24.34      1.86 o 
  10   2   3      498.00      542.45     26.45 o 
  11   2   3       80.20       74.09      3.02 o 
  12   2   3      191.99      178.14      7.68 o 
  13   2   3     1278.54     1239.23     37.91 o 
  14   2   3       59.89       72.10      4.15 o 
  15   2   3      163.71      163.77      6.88 o 
  16   2   3      107.62       91.72      4.19 o 
  17   2   3       12.31        5.93      1.85 o 
  18   2   3        2.37        8.08      2.31 o 
  19   2   3       89.84       92.66      6.15 o 
  20   2   3       11.81       17.22      3.72 o 
   1   3   3        1.75        1.77      0.92 o 
   2   3   3      141.79      156.27     10.60 o 
   3   3   3     3033.94     2970.18    222.54 o 
   4   3   3       25.92       55.79      3.42 o 
   5   3   3       76.81      118.13      5.45 o 
   6   3   3      619.33      673.36     20.17 o 
   7   3   3        0.03       16.58      1.28 o 
   8   3   3      122.10      131.30      5.99 o 
   9   3   3      903.97      872.34     31.33 o 
  10   3   3      677.71      654.81     21.89 o 
  11   3   3      156.40      161.99      7.84 o 
  12   3   3       73.31       64.22      3.67 o 
  13   3   3        5.79       76.44      3.87 o 
  14   3   3      187.48      211.02     10.09 o 
  15   3   3      909.09      811.26     31.84 o 
  16   3   3       24.66       39.65      4.50 o 
  17   3   3       17.09       38.13      5.07 o 
  18   3   3       57.26       62.17      7.01 o 
  19   3   3        2.80        7.84      2.79 o 
  20   3   3       10.81       40.40      6.51 o 
   0   4   3     4690.14     4730.88    234.25 o 
   1   4   3      288.96      278.31     11.09 o 
   2   4   3      181.33      232.33     17.57 o 
   3   4   3      366.89      362.11     17.44 o 
   4   4   3     1183.53     1385.29     48.01 o 
   5   4   3       22.83       51.02      2.33 o 
   6   4   3      363.51      346.48     10.72 o 
   7   4   3      161.48      155.84      5.47 o 
   8   4   3      911.88      899.74     31.88 o 
   9   4   3        0.03       12.23      1.25 o 
  10   4   3      186.72      175.07      6.99 o 
  11   4   3       13.57       27.87      4.04 o 
  12   4   3     2048.08     1998.77     75.83 o 
  13   4   3        0.36       24.78      4.48 o 
  14   4   3       16.71       16.36      2.38 o 
  15   4   3       35.04       57.26      6.85 o 
  16   4   3      270.58      272.26     13.60 o 
  17   4   3      110.11      107.07     11.23 o 
  18   4   3       32.19       32.76      3.81 o 
  19   4   3        3.07       13.54      3.13 o 
   1   5   3       80.92       91.33      9.73 o 
   2   5   3       25.14       83.08     12.04 o 
   3   5   3      155.64      168.94      5.95 o 
   4   5   3      229.54      239.84      8.74 o 
   5   5   3        4.16       42.80      2.44 o 
   6   5   3       83.55      118.56      5.32 o 
   7   5   3       70.76       76.45      3.14 o 
   8   5   3      128.18      100.74      3.90 o 
   9   5   3      115.93      101.37      5.28 o 
  10   5   3       22.86       54.45      4.66 o 
  11   5   3       17.16       30.78      5.18 o 
  12   5   3        5.98        6.58      1.72 o 
  13   5   3       88.20      122.50     11.95 o 
  14   5   3      132.78      106.00      5.53 o 
  15   5   3        2.06       11.36      3.14 o 
  16   5   3       50.29       57.34      4.61 o 
  17   5   3       23.79       83.07     10.79 o 
  18   5   3        5.11       28.90      3.78 o 
  19   5   3        7.26       60.15      6.01 o 
   0   6   3     2143.56     2206.96    110.10 o 
   1   6   3      284.40      372.60     31.60 o 
   2   6   3     1407.89     1360.65     46.89 o 
   3   6   3      130.31      127.94     10.04 o 
   4   6   3      562.47      559.71     21.34 o 
   5   6   3        8.73       62.40      8.96 o 
   6   6   3      499.23      462.06     21.75 o 
   7   6   3       30.01       44.54      3.43 o 
   8   6   3      107.58      110.26      4.58 o 
   9   6   3        4.04        9.13      1.57 o 
  10   6   3       63.79       67.08      3.79 o 
  11   6   3       26.12       22.01      2.32 o 
  12   6   3      170.78      222.27     15.07 o 
  13   6   3      279.81      244.48     10.58 o 
  14   6   3      194.21      195.68      8.94 o 
  15   6   3      150.39      127.12      6.56 o 
  16   6   3       48.30       71.32      6.15 o 
  17   6   3        1.77       32.06      3.90 o 
  18   6   3      152.45      136.12      8.23 o 
   1   7   3       47.03       43.40      2.60 o 
   2   7   3       27.99       49.79      4.56 o 
   3   7   3        0.07        0.71      1.09 o 
   4   7   3      201.60      226.63      9.18 o 
   5   7   3        1.36       17.89      2.78 o 
   6   7   3      159.27      180.53     13.34 o 
   7   7   3        9.99       21.18      3.72 o 
   8   7   3       86.32      118.35      6.60 o 
   9   7   3       21.57       25.08      2.25 o 
  10   7   3      155.95      175.88     15.22 o 
  11   7   3       14.82       24.46      4.74 o 
  12   7   3        2.07       35.01      5.00 o 
  13   7   3       28.64       31.53      3.00 o 
  14   7   3        1.19        1.94      1.98 o 
  15   7   3       11.83        9.74      2.46 o 
  16   7   3        0.62       14.23      3.15 o 
  17   7   3       32.84       44.80      6.86 o 
   0   8   3      597.87      573.54     33.37 o 
   1   8   3        5.21        4.74      1.40 o 
   2   8   3        3.10       44.82      3.19 o 
   3   8   3       67.08       63.99      3.89 o 
   4   8   3      296.01      276.65     12.37 o 
   5   8   3       21.42       25.05      2.23 o 
   6   8   3       12.18       42.19      5.25 o 
   7   8   3       18.20       26.53      2.87 o 
   8   8   3      170.42      203.91     19.18 o 
   9   8   3       14.13       17.93      2.17 o 
  10   8   3        1.90       -0.10      1.74 o 
  11   8   3       15.63       11.58      2.19 o 
  12   8   3       80.17       96.84      5.39 o 
  13   8   3       20.53       22.38      2.92 o 
  14   8   3        0.16       16.96      2.84 o 
  15   8   3        0.75        5.63      2.62 o 
   1   9   3      160.90      155.26      7.50 o 
   2   9   3       32.05       31.42      3.20 o 
   3   9   3       19.24       26.56      2.78 o 
   4   9   3        3.96        1.90      1.50 o 
   5   9   3      162.54      176.83      8.46 o 
   6   9   3        5.04       13.09      2.25 o 
   7   9   3      349.32      330.17     14.64 o 
   8   9   3       16.77       19.06      3.35 o 
   9   9   3       77.88       80.11      5.04 o 
  10   9   3       46.91       47.74      4.13 o 
  11   9   3      288.79      285.65     12.27 o 
  12   9   3       66.76       65.44      4.53 o 
  13   9   3      147.76      179.19     12.40 o 
  14   9   3       29.75       20.49      3.25 o 
   0  10   3      134.31      119.94      9.01 o 
   1  10   3       31.91       31.91      3.11 o 
   2  10   3       13.03       20.83      2.68 o 
   3  10   3       23.67       21.79      2.76 o 
   4  10   3        3.61        3.87      2.07 o 
   5  10   3       63.50       59.45      4.24 o 
   6  10   3      228.28      198.68      9.53 o 
   7  10   3        0.75        5.23      2.10 o 
   8  10   3       29.10       30.24      3.94 o 
   9  10   3        4.62       12.41      3.15 o 
  10  10   3       10.32        6.90      3.20 o 
  11  10   3       26.56       25.13      3.71 o 
  12  10   3       97.64       98.47      5.88 o 
   1  11   3       17.08       29.33      3.33 o 
   2  11   3       23.35       23.99      3.11 o 
   3  11   3      153.24      148.30      7.78 o 
   4  11   3       89.61       84.44      5.41 o 
   5  11   3       86.01       86.04      5.50 o 
   6  11   3       61.63       62.43      4.68 o 
   7  11   3       48.06       51.23      4.34 o 
   8  11   3        5.59       11.03      3.28 o 
   9  11   3      177.99      172.39     10.27 o 
   0  12   3       23.00       22.18      4.65 o 
   1  12   3        6.43       22.79      3.28 o 
   2  12   3        0.11        1.43      2.55 o 
   3  12   3        9.14       24.58      4.24 o 
   4  12   3       21.51       23.80      3.63 o 
   0   0   4        6.01        2.75      0.81 o 
   1   0   4      203.06      189.88     12.11 o 
   2   0   4      158.54      160.78     10.39 o 
   3   0   4     2357.95     2360.16    113.38 o 
   4   0   4     6576.36     6680.95    320.10 o 
   5   0   4     1410.92     1300.44     88.24 o 
   6   0   4     1271.90     1133.92     43.11 o 
   7   0   4      338.57      328.10     12.92 o 
   8   0   4     3376.96     3245.97    122.46 o 
   9   0   4        1.35        1.78      1.08 o 
  10   0   4     2138.94     2079.66     78.88 o 
  11   0   4     1824.43     1772.98     67.42 o 
  12   0   4     2292.48     2252.87     84.78 o 
  13   0   4      936.36      822.54     31.84 o 
  14   0   4      546.42      522.01     20.71 o 
  15   0   4       10.79       10.28      2.17 o 
  16   0   4      395.11      359.09     16.55 o 
  17   0   4       47.46       39.70      3.58 o 
  18   0   4      165.00      155.57      9.92 o 
  19   0   4        3.10        3.59      3.50 o 
  20   0   4      309.15      311.25     21.77 o 
   2   1   4        5.04       10.92      1.70 o 
   3   1   4      145.74      179.07      8.69 o 
   4   1   4     2751.88     2923.22     93.47 o 
   5   1   4      480.69      511.12     22.17 o 
   6   1   4       34.97       44.47      2.81 o 
   7   1   4       11.27       48.44      2.76 o 
   8   1   4       55.75      115.43      6.49 o 
   9   1   4       54.14       77.51      4.48 o 
  10   1   4      117.48      154.31      8.34 o 
  11   1   4      167.05      174.22      8.94 o 
  12   1   4       49.84       48.70      2.73 o 
  13   1   4      428.95      424.20     14.26 o 
  14   1   4      456.15      418.95     13.19 o 
  15   1   4        3.55        5.42      1.39 o 
  16   1   4        0.94        4.18      1.52 o 
  17   1   4      110.10       94.66      4.35 o 
  18   1   4        0.57        3.73      2.11 o 
  19   1   4       31.76       36.90      3.54 o 
  20   1   4       15.00       20.90      3.24 o 
   0   2   4     1282.92     1426.24    129.96 o 
   2   2   4      768.01      708.51     38.10 o 
   3   2   4      400.79      414.84     21.59 o 
   4   2   4       10.02       26.50      1.44 o 
   5   2   4        3.95       19.23      1.43 o 
   6   2   4       24.33       45.21      2.04 o 
   7   2   4      272.26      311.66     12.22 o 
   8   2   4        4.20       15.81      1.43 o 
   9   2   4      136.14      113.78      5.83 o 
  10   2   4      774.88      727.33     21.98 o 
  11   2   4       76.33       85.26      3.98 o 
  12   2   4      322.31      288.49      8.85 o 
  13   2   4      128.69      193.78     11.24 o 
  14   2   4      355.83      330.00     14.40 o 
  15   2   4       12.46       20.78      2.17 o 
  16   2   4       48.99       60.33      5.00 o 
  17   2   4       65.55       60.87      3.77 o 
  18   2   4       20.48       39.77      6.15 o 
  19   2   4        4.04       10.58      3.20 o 
  20   2   4        0.70        0.83      2.96 o 
   1   3   4     1852.72     1925.96     67.94 o 
   2   3   4       99.78      133.34      5.21 o 
   3   3   4      333.73      349.92     12.70 o 
   4   3   4     2021.61     2445.82     78.93 o 
   5   3   4     1394.69     1535.24     49.87 o 
   6   3   4        8.51       21.42      1.83 o 
   7   3   4      900.81      942.44     26.47 o 
   8   3   4      950.70     1023.01     33.73 o 
   9   3   4      525.08      528.86     17.77 o 
  10   3   4        7.07       66.98      4.56 o 
  11   3   4      101.87      140.81     10.36 o 
  12   3   4       72.56       77.16      6.01 o 
  13   3   4      161.31      150.37      6.41 o 
  14   3   4      340.13      327.96     12.38 o 
  15   3   4        5.45      140.95      9.66 o 
  16   3   4       20.47       22.11      2.94 o 
  17   3   4       96.07      125.55     10.70 o 
  18   3   4        3.19        8.56      4.61 o 
  19   3   4       35.69       45.71      5.15 o 
   0   4   4     1731.67     1695.11     84.22 o 
   1   4   4     1389.84     1608.50     62.50 o 
   2   4   4     1157.07     1129.22     39.92 o 
   3   4   4      410.43      458.19     31.74 o 
   4   4   4      199.60      198.35      8.80 o 
   5   4   4      281.98      286.28      9.76 o 
   6   4   4      108.92       97.49      4.22 o 
   7   4   4       47.90       52.57      2.42 o 
   8   4   4       75.22       92.45      3.69 o 
   9   4   4      333.18      290.87     10.87 o 
  10   4   4        0.80        7.80      1.40 o 
  11   4   4       55.77       52.98      3.89 o 
  12   4   4      100.37      174.61      9.38 o 
  13   4   4      104.80      103.97      5.33 o 
  14   4   4        9.44       14.28      2.26 o 
  15   4   4       32.86       32.67      3.40 o 
  16   4   4      211.96      238.37     23.11 o 
  17   4   4       52.73       92.73     18.71 o 
  18   4   4        0.20       10.47      3.40 o 
  19   4   4        0.07        2.29      3.10 o 
   1   5   4     1031.57     1066.70     37.85 o 
   2   5   4      414.56      406.68     16.14 o 
   3   5   4      431.34      340.87     12.54 o 
   4   5   4       10.10        6.54      1.27 o 
   5   5   4     1028.42     1006.04     34.97 o 
   6   5   4        0.47       11.52      1.19 o 
   7   5   4      311.07      287.46      9.73 o 
   8   5   4        8.20        8.17      1.22 o 
   9   5   4       17.82       25.77      2.19 o 
  10   5   4      206.61      193.34      8.33 o 
  11   5   4      625.20      589.31     23.23 o 
  12   5   4       63.87       53.88      3.53 o 
  13   5   4      839.47      811.56     31.71 o 
  14   5   4       29.67       24.61      4.03 o 
  15   5   4      160.59      159.76      8.57 o 
  16   5   4       33.34       33.93      8.61 o 
  17   5   4      188.54      183.23     11.87 o 
  18   5   4        7.66       10.95      3.65 o 
   0   6   4       46.64       58.69      4.17 o 
   1   6   4      406.87      422.30     16.71 o 
   2   6   4        6.01       14.26      1.70 o 
   3   6   4       11.02       12.61      2.91 o 
   4   6   4      115.93      190.39     15.47 o 
   5   6   4      171.57      158.25      6.15 o 
   6   6   4      108.71      169.24     21.61 o 
   7   6   4      397.57      349.62     12.62 o 
   8   6   4       64.55       76.14      4.55 o 
   9   6   4        2.31       -0.31      1.25 o 
  10   6   4       15.37       27.69      3.10 o 
  11   6   4       50.66       48.23      3.32 o 
  12   6   4       82.77       76.00      4.38 o 
  13   6   4       19.15       23.61      2.72 o 
  14   6   4        2.51        9.59      2.47 o 
  15   6   4        4.27        6.23      2.55 o 
  16   6   4        0.50        2.14      2.52 o 
  17   6   4      216.62      193.07     12.45 o 
   1   7   4       24.56       45.83      3.45 o 
   2   7   4      290.44      336.41     53.86 o 
   3   7   4        6.08       14.39      1.73 o 
   4   7   4       39.79       34.97      5.02 o 
   5   7   4        3.86       12.23      1.58 o 
   6   7   4       90.47       98.26      4.82 o 
   7   7   4       17.36       17.23      1.86 o 
   8   7   4      422.91      372.44     14.92 o 
   9   7   4       63.30       61.29      4.22 o 
  10   7   4        0.77        0.93      1.55 o 
  11   7   4       91.42      105.67      9.48 o 
  12   7   4       18.86       18.84      2.52 o 
  13   7   4       85.31       88.85      5.78 o 
  14   7   4        2.41       28.24      5.94 o 
  15   7   4       48.30       53.90      4.84 o 
  16   7   4      164.48      150.17      9.05 o 
   0   8   4     2193.04     2390.72    143.48 o 
   1   8   4      188.56      182.44      8.66 o 
   2   8   4      515.84      496.49     21.17 o 
   3   8   4       42.76       45.88      3.37 o 
   4   8   4      300.71      294.77     13.16 o 
   5   8   4       62.49       67.61      4.79 o 
   6   8   4      396.77      372.97     14.75 o 
   7   8   4        7.57       45.91      8.59 o 
   8   8   4      196.49      184.61      9.17 o 
   9   8   4      142.36      125.41      6.98 o 
  10   8   4       18.23       24.68      3.01 o 
  11   8   4        4.94       15.84      2.52 o 
  12   8   4      154.85      168.65      8.08 o 
  13   8   4        7.30        7.79      2.77 o 
  14   8   4       40.17       46.59      4.58 o 
  15   8   4       58.55       52.24      4.93 o 
   1   9   4      368.83      380.58     16.30 o 
   2   9   4       26.04       39.79      4.85 o 
   3   9   4       18.42       27.25      3.26 o 
   4   9   4       10.05       14.14      4.88 o 
   5   9   4      268.51      261.11     11.86 o 
   6   9   4        4.95        4.30      2.01 o 
   7   9   4      574.32      535.65     23.06 o 
   8   9   4       42.64       53.54      6.75 o 
   9   9   4      153.87      149.47      8.13 o 
  10   9   4       53.30       68.64      5.82 o 
  11   9   4      109.76      110.43      6.11 o 
  12   9   4        0.18       -0.28      2.60 o 
  13   9   4       69.61       82.27      6.10 o 
   0  10   4        4.47        1.38      2.88 o 
   1  10   4       39.40       32.57      3.29 o 
   2  10   4      146.98      149.46      7.61 o 
   3  10   4        2.72        4.75      2.16 o 
   4  10   4       37.95       50.07      4.03 o 
   5  10   4      280.03      253.76     13.47 o 
   6  10   4      188.81      180.55     10.24 o 
   7  10   4      106.81      102.42      9.01 o 
   8  10   4        7.63        5.92      2.80 o 
   9  10   4       29.96       18.32      4.17 o 
  10  10   4       92.88       97.43      7.44 o 
  11  10   4        3.53        5.07      3.14 o 
   1  11   4       49.37       46.93      4.09 o 
   2  11   4        3.96        8.48      2.59 o 
   3  11   4        0.14        4.14      2.46 o 
   4  11   4       29.40       32.71      3.97 o 
   5  11   4        2.99        4.13      2.58 o 
   6  11   4       54.32       55.25      4.63 o 
   7  11   4        3.48       10.28      3.11 o 
   1   1   5      974.74      959.23     26.97 o 
   2   1   5       94.98      104.12      4.28 o 
   3   1   5     1770.04     1766.70     49.34 o 
   4   1   5     2653.76     2750.29     77.04 o 
   5   1   5     2392.13     2479.04     69.48 o 
   6   1   5       17.61       35.77      1.92 o 
   7   1   5      762.66      697.51     21.41 o 
   8   1   5        3.54      124.80     18.69 o 
   9   1   5      852.09      812.79     26.26 o 
  10   1   5        3.24        5.19      1.09 o 
  11   1   5      574.78      542.77     18.00 o 
  12   1   5       10.05       52.16      3.00 o 
  13   1   5      617.09      646.30     38.54 o 
  14   1   5      685.00      634.32     19.88 o 
  15   1   5        0.47        4.03      1.39 o 
  16   1   5        0.27        2.47      1.50 o 
  17   1   5       35.93       49.54      5.57 o 
  18   1   5        0.04       -0.23      1.74 o 
  19   1   5       20.23       33.64      4.55 o 
   0   2   5        2.42        3.15      2.14 o 
   1   2   5        9.51      246.48      8.51 o 
   2   2   5      316.12      347.72     12.94 o 
   3   2   5       82.24      215.17     11.87 o 
   4   2   5      202.44      193.18      5.60 o 
   5   2   5      603.63      748.00     30.45 o 
   6   2   5      473.39      453.73     13.11 o 
   7   2   5       47.49      113.34      6.67 o 
   8   2   5      439.12      428.75     14.80 o 
   9   2   5        8.89       72.25      3.82 o 
  10   2   5      605.01      540.43     16.78 o 
  11   2   5      498.66      504.34     22.98 o 
  12   2   5      104.74      104.54      4.48 o 
  13   2   5      417.65      392.34     15.38 o 
  14   2   5      202.52      165.95      6.36 o 
  15   2   5       13.61       26.58      2.61 o 
  16   2   5       99.21       70.68      3.99 o 
  17   2   5       75.72       62.37      4.34 o 
  18   2   5       86.02       72.86      4.89 o 
  19   2   5        3.30       12.77      3.61 o 
   1   3   5     1517.76     1660.10     58.43 o 
   2   3   5      110.84      114.25      4.27 o 
   3   3   5      790.97      839.38     27.49 o 
   4   3   5      242.44      179.20      6.38 o 
   5   3   5        6.08        8.39      1.03 o 
   6   3   5       79.16       97.09      5.76 o 
   7   3   5      312.71      294.65     11.16 o 
   8   3   5       49.49       40.15      2.65 o 
   9   3   5      506.58      469.81     17.27 o 
  10   3   5        4.13       30.75      2.66 o 
  11   3   5       16.45       17.33      1.99 o 
  12   3   5       18.19       31.65      4.03 o 
  13   3   5       50.66       46.62      3.34 o 
  14   3   5       22.06       49.38      6.24 o 
  15   3   5      536.24      459.82     18.99 o 
  16   3   5        3.78       14.68      2.72 o 
  17   3   5      271.96      239.97     12.07 o 
  18   3   5        0.01       11.96      3.04 o 
  19   3   5       31.86       30.93      5.03 o 
   0   4   5     1012.82     1042.50     52.44 o 
   1   4   5       73.17       86.29      9.94 o 
   2   4   5      397.62      302.87     11.27 o 
   3   4   5        4.82       12.25      1.30 o 
   4   4   5      494.52      449.63     15.07 o 
   5   4   5       37.73       44.25      3.46 o 
   6   4   5      279.42      275.70     11.77 o 
   7   4   5      169.86      169.86      7.89 o 
   8   4   5       27.47       41.75      2.82 o 
   9   4   5        8.15        7.91      1.60 o 
  10   4   5       37.24       37.85      2.83 o 
  11   4   5       14.60       49.80      8.11 o 
  12   4   5      360.71      365.54     15.29 o 
  13   4   5       62.43      144.23      7.60 o 
  14   4   5       91.18       96.03      5.83 o 
  15   4   5       13.61       42.74      6.81 o 
  16   4   5      123.43      105.54      6.51 o 
  17   4   5       69.19       95.62      8.84 o 
  18   4   5      132.59      133.07      7.95 o 
   1   5   5      120.20      120.86      4.99 o 
   2   5   5      508.37      563.29     39.04 o 
   3   5   5        9.29       13.99      1.61 o 
   4   5   5      124.54      133.13      7.64 o 
   5   5   5        5.96        8.17      1.27 o 
   6   5   5       20.22       26.16      2.66 o 
   7   5   5       79.53       71.96      3.48 o 
   8   5   5      509.37      439.02     17.89 o 
   9   5   5        1.89        2.46      1.40 o 
  10   5   5      136.02      146.76     10.36 o 
  11   5   5        2.83       40.60      5.88 o 
  12   5   5       33.94       39.28      3.49 o 
  13   5   5       51.45       91.53      6.88 o 
  14   5   5        2.07        7.31      2.30 o 
  15   5   5       37.32       57.72      5.28 o 
  16   5   5      162.64      157.29     15.06 o 
  17   5   5      130.96       99.77      6.67 o 
   0   6   5       36.53       46.66      3.68 o 
   1   6   5      510.89      495.94     19.51 o 
   2   6   5     2268.09     2257.36     85.95 o 
   3   6   5        7.89       15.05      1.75 o 
   4   6   5      722.47      636.08     27.42 o 
   5   6   5        6.06        7.28      1.36 o 
   6   6   5      697.32      686.10     22.38 o 
   7   6   5       24.62       23.73      2.21 o 
   8   6   5        0.26        2.35      1.61 o 
   9   6   5      183.03      161.15      8.30 o 
  10   6   5      567.51      501.53     22.66 o 
  11   6   5       65.37       63.17      4.46 o 
  12   6   5       87.72       90.11      5.64 o 
  13   6   5        4.12        4.73      2.23 o 
  14   6   5      275.27      259.96     12.93 o 
  15   6   5       60.16       38.70      4.02 o 
  16   6   5        0.67       23.17      3.60 o 
   1   7   5       74.83       81.94      8.24 o 
   2   7   5       23.74       91.53      7.32 o 
   3   7   5       90.38       86.05      4.38 o 
   4   7   5       17.80       80.95     10.32 o 
   5   7   5       47.54       44.47      2.98 o 
   6   7   5       26.13       88.99     10.76 o 
   7   7   5        9.05       22.20      2.31 o 
   8   7   5       57.45       83.34      6.00 o 
   9   7   5        7.50        8.30      2.10 o 
  10   7   5       73.46       88.91     12.88 o 
  11   7   5       61.92       49.77      4.12 o 
  12   7   5        7.09       13.63      2.62 o 
  13   7   5        0.11        1.92      2.30 o 
  14   7   5        9.51       29.34      3.66 o 
  15   7   5        7.81       13.52      3.20 o 
   0   8   5       77.96       69.59     15.52 o 
   1   8   5      256.37      277.19     17.46 o 
   2   8   5       78.24       87.01      5.04 o 
   3   8   5        2.19        5.72      1.85 o 
   4   8   5       83.75       83.64      4.92 o 
   5   8   5       19.26       26.25      3.78 o 
   6   8   5      116.96      124.73      6.76 o 
   7   8   5       91.54       84.46      8.98 o 
   8   8   5      436.74      423.73     19.60 o 
   9   8   5        5.10        2.91      2.07 o 
  10   8   5      174.17      147.66      8.13 o 
  11   8   5      121.84       92.14      5.85 o 
  12   8   5       33.29       50.20      4.49 o 
  13   8   5        2.58        1.44      2.54 o 
  14   8   5        2.29        3.96      2.87 o 
   1   9   5       32.10       39.66      4.02 o 
   2   9   5       51.74       46.93      4.31 o 
   3   9   5        2.09        9.25      2.18 o 
   4   9   5       30.31       36.92      3.33 o 
   5   9   5       51.28       62.79      4.31 o 
   6   9   5       55.68      122.41     31.12 o 
   7   9   5       84.18       96.22      6.71 o 
   8   9   5       63.79       58.04     11.54 o 
   9   9   5       18.90       28.00      4.62 o 
  10   9   5        4.61       22.58      3.25 o 
  11   9   5       58.60       66.33      6.81 o 
  12   9   5       10.61       11.17      3.09 o 
   0  10   5      100.09       95.22      8.01 o 
   1  10   5        0.30        0.37      2.08 o 
   2  10   5       15.58       22.37      3.00 o 
   3  10   5        2.45       15.87      3.20 o 
   4  10   5        0.00        4.27      2.68 o 
   5  10   5        0.18        1.53      2.58 o 
   6  10   5      105.51       93.56      6.75 o 
   7  10   5        2.40        3.15      2.79 o 
   8  10   5       80.62       65.68      7.03 o 
   9  10   5       11.58       35.40      4.78 o 
   1  11   5        0.29        2.79      2.41 o 
   2  11   5       22.49       27.36      3.48 o 
   3  11   5      102.11      106.27      6.41 o 
   4  11   5       15.05       21.57      3.40 o 
   5  11   5       72.98       91.10      5.98 o 
   6  11   5        0.04        0.17      3.66 o 
   0   0   6      100.28      110.18      7.70 o 
   1   0   6        2.01        0.78      0.83 o 
   2   0   6      340.12      360.70     14.05 o 
   3   0   6       39.76       27.43      1.87 o 
   4   0   6     1720.79     1670.67     62.80 o 
   5   0   6     1847.63     1754.30     65.86 o 
   6   0   6      576.65      562.39     24.57 o 
   7   0   6      142.12      131.27      6.63 o 
   8   0   6     1360.76     1271.69     54.32 o 
   9   0   6       86.95       86.02     13.57 o 
  10   0   6      266.18      250.96     11.87 o 
  11   0   6        0.81        3.08      1.73 o 
  12   0   6     3885.56     3762.60    159.97 o 
  13   0   6      525.89      502.80     22.69 o 
  14   0   6      108.58      107.78      6.18 o 
  15   0   6       23.53       23.51      2.92 o 
  16   0   6      219.94      205.96     10.47 o 
  17   0   6        0.04       -0.84      2.18 o 
  18   0   6       28.06       37.52      4.74 o 
  19   0   6        4.48        4.61      3.48 o 
   1   1   6       26.64       21.83      1.23 o 
   2   1   6      474.17      431.29     12.40 o 
   3   1   6        1.11       21.75      1.25 o 
   4   1   6      107.69      107.49      3.55 o 
   5   1   6      440.63      504.85     20.17 o 
   6   1   6        0.95       28.57      2.55 o 
   7   1   6        0.37       14.31      1.29 o 
   8   1   6        6.08       32.61      2.87 o 
   9   1   6       33.76       43.10      3.43 o 
  10   1   6       21.98       40.63      3.08 o 
  11   1   6      176.32      171.21      6.04 o 
  12   1   6       55.52       43.09      4.40 o 
  13   1   6      411.53      432.12     16.93 o 
  14   1   6       12.00       14.19      1.74 o 
  15   1   6        1.44        2.10      1.52 o 
  16   1   6       14.58       10.99      1.96 o 
  17   1   6       29.84       39.32      3.67 o 
  18   1   6        0.22        7.89      2.22 o 
   0   2   6        5.05        0.95      1.29 o 
   1   2   6      118.45      123.56      5.51 o 
   2   2   6      135.32      152.12      7.87 o 
   3   2   6       48.07       52.62      2.26 o 
   4   2   6       71.16      130.15      9.77 o 
   5   2   6        7.68       14.77      1.22 o 
   6   2   6        0.01       34.69      2.01 o 
   7   2   6       52.17       43.03      2.31 o 
   8   2   6        9.08       17.43      1.65 o 
   9   2   6        0.64        1.29      1.02 o 
  10   2   6        4.10        4.61      1.23 o 
  11   2   6        7.65       15.45      2.24 o 
  12   2   6       46.52       61.05      4.15 o 
  13   2   6       36.19       35.79      2.65 o 
  14   2   6        6.25       19.00      2.21 o 
  15   2   6       16.46       24.98      5.30 o 
  16   2   6        0.17       16.08      2.91 o 
  17   2   6       28.87       28.02      3.25 o 
  18   2   6        7.23       47.96     10.04 o 
   1   3   6     1603.83     1684.31     54.64 o 
   2   3   6       14.48       19.23      1.87 o 
   3   3   6     1039.88     1048.48     34.26 o 
   4   3   6       17.39       37.67      2.24 o 
   5   3   6       90.16       81.56      3.73 o 
   6   3   6        1.17       11.33      1.41 o 
   7   3   6      234.89      243.75      9.46 o 
   8   3   6       57.99       60.49      3.40 o 
   9   3   6       83.83       92.44      4.80 o 
  10   3   6        0.91       19.42      2.74 o 
  11   3   6       14.41       56.53      3.65 o 
  12   3   6        1.01       10.27      2.33 o 
  13   3   6       14.32       37.08      3.54 o 
  14   3   6        0.30        0.37      1.73 o 
  15   3   6       86.18      128.57      9.36 o 
  16   3   6       19.82       21.91      2.95 o 
  17   3   6       73.26      117.90     10.95 o 
  18   3   6        3.74        8.98      3.06 o 
   0   4   6     2628.82     2598.87    128.92 o 
   1   4   6       46.68       91.98      9.07 o 
   2   4   6       39.58       50.67      7.89 o 
   3   4   6       53.97       84.41      6.80 o 
   4   4   6       22.48       21.89      1.65 o 
   5   4   6       76.30       79.12      3.58 o 
   6   4   6        0.22        2.41      1.28 o 
   7   4   6      116.81       88.15      4.51 o 
   8   4   6       33.46       50.68      4.18 o 
   9   4   6       18.44       24.87      2.37 o 
  10   4   6      243.81      199.48      8.87 o 
  11   4   6       31.58       73.39      9.50 o 
  12   4   6       85.76       80.34     10.95 o 
  13   4   6       30.02       30.32      2.92 o 
  14   4   6       47.84       59.37      6.19 o 
  15   4   6        8.36       16.11      2.86 o 
  16   4   6        6.90       10.09      2.82 o 
  17   4   6       10.60       28.36      5.81 o 
   1   5   6       46.53      105.05      8.11 o 
   2   5   6      119.25      119.71      7.64 o 
   3   5   6      870.31      815.94     31.80 o 
   4   5   6       47.92       51.30      3.02 o 
   5   5   6      377.71      353.29     13.03 o 
   6   5   6       22.36       27.33      2.33 o 
   7   5   6       92.40       96.65      4.93 o 
   8   5   6       24.19       87.63      5.24 o 
   9   5   6       75.09      108.51      6.13 o 
  10   5   6        0.07       -0.35      1.55 o 
  11   5   6      470.15      426.09     19.40 o 
  12   5   6        8.22       11.95      2.44 o 
  13   5   6      151.11      148.94     20.90 o 
  14   5   6        1.81        1.36      2.19 o 
  15   5   6      182.91      172.62      9.30 o 
  16   5   6        4.05        7.95      2.82 o 
   0   6   6      191.00      185.54     10.50 o 
   1   6   6      299.30      261.88     10.90 o 
   2   6   6        3.05        4.10      1.45 o 
   3   6   6       37.46       41.01      2.82 o 
   4   6   6       79.17       71.88      3.92 o 
   5   6   6       14.92       15.76      1.80 o 
   6   6   6       86.92       79.33      3.93 o 
   7   6   6       40.94       45.24      4.15 o 
   8   6   6       32.17       25.56      2.80 o 
   9   6   6       14.82       19.48      2.63 o 
  10   6   6       19.01       42.11      4.31 o 
  11   6   6       22.81       19.86      2.86 o 
  12   6   6        7.81       17.01      2.85 o 
  13   6   6       11.69       28.46      3.43 o 
  14   6   6        0.08       26.43      3.54 o 
  15   6   6        3.17        9.86      2.90 o 
   1   7   6      388.56      396.43     24.90 o 
   2   7   6       42.57       83.01      5.71 o 
   3   7   6        0.52       13.65      2.15 o 
   4   7   6       20.50       34.87      4.45 o 
   5   7   6        3.44       38.17     17.14 o 
   6   7   6        4.28       13.69      2.04 o 
   7   7   6        1.76        8.50      2.16 o 
   8   7   6       88.17       81.53      5.28 o 
   9   7   6      244.96      234.13     11.49 o 
  10   7   6      156.81      132.99      7.41 o 
  11   7   6       86.01       86.73      5.71 o 
  12   7   6       16.53       21.27      3.77 o 
  13   7   6        8.97        9.96      2.95 o 
  14   7   6        0.41       10.17      3.09 o 
   0   8   6     1592.40     1609.76     96.57 o 
   1   8   6        4.90       10.09      2.24 o 
   2   8   6      295.47      296.35     15.62 o 
   3   8   6        3.40        5.14      1.98 o 
   4   8   6      408.89      430.01     18.82 o 
   5   8   6        0.71        8.31      2.56 o 
   6   8   6      170.05      158.68     10.05 o 
   7   8   6        6.00       20.79      3.33 o 
   8   8   6      457.95      444.96     20.50 o 
   9   8   6       11.85        8.75      2.60 o 
  10   8   6       11.49       21.86      3.27 o 
  11   8   6       74.88       71.21      5.33 o 
  12   8   6       65.16       66.07      5.30 o 
  13   8   6        0.12       -0.23      2.75 o 
   1   9   6      116.74      114.93      9.09 o 
   2   9   6       23.92       54.00      4.79 o 
   3   9   6       18.74       23.55      3.37 o 
   4   9   6       81.48      129.94     25.35 o 
   5   9   6       28.68       36.99      4.14 o 
   6   9   6        0.02       -0.05      2.42 o 
   7   9   6      109.89      102.78      7.29 o 
   8   9   6       24.78       27.35      5.93 o 
   9   9   6      261.21      253.54     14.67 o 
  10   9   6       13.79       23.63      4.30 o 
  11   9   6       21.82       45.10      6.66 o 
   0  10   6       74.40       72.51      7.40 o 
   1  10   6        0.26        3.81      2.78 o 
   2  10   6      114.99      119.97      7.83 o 
   3  10   6        0.25        2.98      2.76 o 
   4  10   6      207.02      205.33     11.60 o 
   5  10   6        0.00        3.16      3.39 o 
   6  10   6       43.10       53.20      5.23 o 
   7  10   6        1.44        1.13      3.69 o 
   8  10   6        0.26        2.47      3.36 o 
   1  11   6       15.69       15.45      3.14 o 
   1   1   7      486.07      477.85     14.67 o 
   2   1   7        0.26       23.72      1.51 o 
   3   1   7      130.90      129.47      4.51 o 
   4   1   7      274.77      278.00     17.68 o 
   5   1   7     1204.96     1182.52     38.65 o 
   6   1   7      272.84      228.20      8.10 o 
   7   1   7      622.57      573.07     17.81 o 
   8   1   7       78.26       96.51      5.65 o 
   9   1   7      369.30      369.07     17.26 o 
  10   1   7        0.00        3.62      1.37 o 
  11   1   7      789.33      722.61     23.72 o 
  12   1   7        6.30       32.84      2.40 o 
  13   1   7      846.65      800.57     34.07 o 
  14   1   7        6.53       18.43      2.12 o 
  15   1   7       50.76       59.32      3.45 o 
  16   1   7       15.24       17.84      2.34 o 
  17   1   7       36.76       32.98      2.96 o 
   0   2   7      945.05      860.98     36.85 o 
   1   2   7        4.52      198.58     10.17 o 
   2   2   7      516.95      461.71     15.43 o 
   3   2   7       74.16      169.36     18.47 o 
   4   2   7       33.83       47.28      2.27 o 
   5   2   7      436.06      538.23     29.07 o 
   6   2   7        1.61        3.40      1.13 o 
   7   2   7       29.25      149.46     10.01 o 
   8   2   7        0.11        3.38      1.23 o 
   9   2   7       32.70      135.96      5.77 o 
  10   2   7        6.47       12.46      1.59 o 
  11   2   7       48.61       63.40      4.26 o 
  12   2   7      185.56      140.93      6.19 o 
  13   2   7       19.09       80.81      4.69 o 
  14   2   7       97.91       99.71      4.97 o 
  15   2   7       24.27       37.49      4.08 o 
  16   2   7       47.13       47.63      3.98 o 
  17   2   7       15.57       18.48      3.00 o 
   1   3   7      812.53      764.47     27.53 o 
   2   3   7       89.63      125.61      9.19 o 
   3   3   7      124.40      126.29      5.31 o 
   4   3   7      467.80      403.53     13.69 o 
   5   3   7      182.84      177.81      7.22 o 
   6   3   7      194.90      173.42     10.42 o 
   7   3   7      548.91      532.33     19.68 o 
   8   3   7        0.44        2.19      1.47 o 
   9   3   7       49.37       54.94      3.96 o 
  10   3   7        6.15       65.99      7.74 o 
  11   3   7       48.11       60.92     11.11 o 
  12   3   7        0.32       13.49      2.25 o 
  13   3   7       31.23       42.61      4.06 o 
  14   3   7       86.37       96.95     10.39 o 
  15   3   7       43.54       41.62      3.73 o 
  16   3   7       14.81       23.75      3.19 o 
  17   3   7       73.44       85.96     10.29 o 
   0   4   7      576.23      528.69     27.39 o 
   1   4   7      713.19      627.75     22.75 o 
   2   4   7      197.09      202.71     10.53 o 
   3   4   7       13.26       45.50      4.03 o 
   4   4   7      683.60      725.33     28.16 o 
   5   4   7       23.08       68.63      4.25 o 
   6   4   7       31.94       69.98      5.83 o 
   7   4   7        9.16       56.86      5.10 o 
   8   4   7      120.02      112.70      5.62 o 
   9   4   7       93.16      100.34      6.68 o 
  10   4   7       69.69       92.83      7.43 o 
  11   4   7      116.83      174.77     10.44 o 
  12   4   7       60.23       57.80      4.01 o 
  13   4   7       26.47       61.59     10.48 o 
  14   4   7       63.25       66.50      5.03 o 
  15   4   7        4.31        6.59      2.71 o 
  16   4   7       76.02       76.38      5.76 o 
   1   5   7      307.24      297.29     11.27 o 
   2   5   7       40.40       62.66      6.44 o 
   3   5   7       18.37       23.62      2.06 o 
   4   5   7       29.64       84.46      5.62 o 
   5   5   7       39.34       44.11      3.14 o 
   6   5   7       81.63       87.03      5.34 o 
   7   5   7      114.42      110.98      5.54 o 
   8   5   7      145.70      160.16      8.31 o 
   9   5   7       62.84       71.97      5.04 o 
  10   5   7       20.40       39.01      4.87 o 
  11   5   7        0.21       25.64      3.25 o 
  12   5   7        0.07       12.97      2.73 o 
  13   5   7        3.08       30.14      3.57 o 
  14   5   7        4.52        7.57      2.73 o 
  15   5   7        0.91        4.67      2.89 o 
   0   6   7      124.28       97.56      7.87 o 
   1   6   7       64.51       56.30      3.95 o 
   2   6   7      442.50      488.16     19.53 o 
   3   6   7        4.08       30.32      2.64 o 
   4   6   7      358.31      372.08     13.87 o 
   5   6   7       12.56       17.15      2.18 o 
   6   6   7      381.12      386.13     16.11 o 
   7   6   7      166.24      141.43      6.85 o 
   8   6   7      224.86      207.53      9.31 o 
   9   6   7        5.91        2.85      2.17 o 
  10   6   7      755.85      720.46     32.36 o 
  11   6   7       20.55       16.47      3.10 o 
  12   6   7      122.32      112.43      6.92 o 
  13   6   7        6.47        3.24      2.63 o 
  14   6   7      196.27      183.44     10.09 o 
   1   7   7        0.08        5.29      2.05 o 
   2   7   7        0.79       44.22      3.63 o 
   3   7   7       32.56       32.47      3.13 o 
   4   7   7       36.20       90.78      7.58 o 
   5   7   7       10.31       14.41      2.25 o 
   6   7   7      167.23      149.64     11.96 o 
   7   7   7        0.19        8.18      3.44 o 
   8   7   7        2.01      103.23     21.48 o 
   9   7   7       43.64       48.70      4.32 o 
  10   7   7        3.18        3.98      2.53 o 
  11   7   7       42.77       40.68      4.21 o 
  12   7   7        1.80       14.88      3.29 o 
  13   7   7       28.00       19.95      3.77 o 
   0   8   7        9.61       12.26      3.40 o 
   1   8   7       26.39       38.91      4.51 o 
   2   8   7       66.52       70.69      6.01 o 
   3   8   7       67.23       65.20      5.16 o 
   4   8   7       43.38       53.76      5.95 o 
   5   8   7       10.48        9.79      2.88 o 
   6   8   7       22.23       29.51      4.14 o 
   7   8   7       26.75       28.36      3.94 o 
   8   8   7      289.93      274.13     13.55 o 
   9   8   7        0.50        1.39      2.57 o 
  10   8   7      140.54      138.91      8.30 o 
  11   8   7        4.33       11.01      3.27 o 
   1   9   7       69.54       72.44      7.00 o 
   2   9   7       18.54       25.98      3.72 o 
   3   9   7      101.33      111.67      6.51 o 
   4   9   7        5.30       27.17      4.88 o 
   5   9   7       24.02       31.86      5.16 o 
   6   9   7       22.13       20.89      5.09 o 
   7   9   7       14.29       22.49      3.97 o 
   8   9   7       83.22       88.06     10.19 o 
   9   9   7        0.08        2.58      3.42 o 
   0  10   7       76.77       81.76     11.35 o 
   1  10   7        7.92       20.83      3.79 o 
   2  10   7      158.53      164.54      9.95 o 
   3  10   7        0.02        7.63      3.86 o 
   4  10   7       36.81       52.00      6.42 o 
   5  10   7        0.14       20.90      4.76 o 
   0   0   8       83.84       87.33      6.70 o 
   1   0   8       24.19       16.49      2.00 o 
   2   0   8      479.45      449.63     19.82 o 
   3   0   8      283.77      224.61     12.52 o 
   4   0   8      154.55      149.62      8.86 o 
   5   0   8        9.37        0.75      1.68 o 
   6   0   8      504.65      485.05     25.50 o 
   7   0   8       29.60       21.35      3.03 o 
   8   0   8      201.65      222.44     12.63 o 
   9   0   8       94.85       91.43      6.33 o 
  10   0   8      295.12      279.40     15.55 o 
  11   0   8      234.70      216.59     10.73 o 
  12   0   8      572.94      568.07     25.58 o 
  13   0   8        5.97       10.09      2.56 o 
  14   0   8      116.61      105.34      6.43 o 
  15   0   8        0.38        0.51      2.36 o 
  16   0   8      167.40      161.39     10.33 o 
   1   1   8        9.95       10.34      1.21 o 
   2   1   8      262.40      246.11     10.89 o 
   3   1   8        0.37        0.68      1.04 o 
   4   1   8        0.03        8.89      1.51 o 
   5   1   8      115.50      111.81      5.86 o 
   6   1   8        0.89       13.38      2.13 o 
   7   1   8       47.57       48.10      3.01 o 
   8   1   8       27.16       30.68      2.45 o 
   9   1   8      167.52      155.99      6.63 o 
  10   1   8       17.95       22.43      2.06 o 
  11   1   8       76.23       68.21      3.28 o 
  12   1   8        6.43        7.77      2.81 o 
  13   1   8       34.01       46.96      5.18 o 
  14   1   8        9.29       34.64      3.44 o 
  15   1   8        0.01       12.21      2.20 o 
  16   1   8       48.89       50.92      4.26 o 
   0   2   8       75.31       93.40      6.07 o 
   1   2   8      182.26      204.75      8.66 o 
   2   2   8       54.51       47.05      2.48 o 
   3   2   8       42.75       50.41      3.52 o 
   4   2   8      158.30      193.46     16.98 o 
   5   2   8      154.27      113.62      5.07 o 
   6   2   8      158.21      174.11      8.97 o 
   7   2   8        0.02       20.00      2.02 o 
   8   2   8       15.21       13.85      1.83 o 
   9   2   8        0.04        0.32      1.36 o 
  10   2   8       40.94       36.42      2.54 o 
  11   2   8      210.96      172.60      7.96 o 
  12   2   8        0.94        0.61      1.67 o 
  13   2   8       10.17       10.47      2.16 o 
  14   2   8       10.77       12.88      2.32 o 
  15   2   8       12.67       11.23      2.42 o 
  16   2   8       13.35       13.67      2.89 o 
   1   3   8      533.33      500.05     18.39 o 
   2   3   8        7.17       16.21      1.77 o 
   3   3   8      416.30      374.21     14.04 o 
   4   3   8       80.68       73.97      4.14 o 
   5   3   8       77.92       66.96      3.97 o 
   6   3   8        4.65        9.70      1.87 o 
   7   3   8       38.32       53.05      6.65 o 
   8   3   8        1.69       30.75      4.50 o 
   9   3   8        1.39        4.16      1.96 o 
  10   3   8      108.50       97.52      5.31 o 
  11   3   8        3.05       27.19      3.33 o 
  12   3   8        3.05        1.84      1.93 o 
  13   3   8       30.54       34.18      3.32 o 
  14   3   8       70.04       64.21      4.55 o 
  15   3   8       19.78       28.77      4.07 o 
   0   4   8      140.83      145.32      8.77 o 
   1   4   8      213.69      174.38      7.13 o 
   2   4   8        1.39        6.69      1.87 o 
   3   4   8       69.04       86.61      7.52 o 
   4   4   8        8.70       15.42      2.55 o 
   5   4   8       50.52       55.24      7.20 o 
   6   4   8       37.96       37.36      3.42 o 
   7   4   8        0.21       13.17      2.36 o 
   8   4   8        0.33       25.00      3.75 o 
   9   4   8       96.02       97.18      8.52 o 
  10   4   8        2.89        2.90      1.93 o 
  11   4   8        1.51       49.07      4.32 o 
  12   4   8        8.17       13.61      2.52 o 
  13   4   8        1.17        1.85      2.21 o 
  14   4   8        2.25        3.33      2.42 o 
  15   4   8       24.07       43.86      6.37 o 
   1   5   8       60.21       57.54      3.34 o 
   2   5   8      374.25      319.40     13.30 o 
   3   5   8      178.53      174.31      7.89 o 
   4   5   8        2.01        6.62      2.17 o 
   5   5   8      211.15      189.50      9.80 o 
   6   5   8       11.65        9.76      2.29 o 
   7   5   8      164.66      133.21     20.22 o 
   8   5   8      148.49      130.41      7.39 o 
   9   5   8      193.14      179.88      9.53 o 
  10   5   8        8.98       17.11      4.87 o 
  11   5   8       80.37       72.61      4.73 o 
  12   5   8        0.02        2.51      2.50 o 
  13   5   8       65.29       63.24      5.15 o 
  14   5   8        2.53        0.89      2.74 o 
   0   6   8      257.69      211.17     14.64 o 
   1   6   8       47.60       37.08      3.44 o 
   2   6   8        6.82        5.88      1.87 o 
   3   6   8       23.24       30.67      3.04 o 
   4   6   8       61.76       56.37      4.27 o 
   5   6   8       38.38       44.11      6.08 o 
   6   6   8        0.52        5.27      2.22 o 
   7   6   8       29.94       49.81     10.92 o 
   8   6   8       13.64       19.69      3.05 o 
   9   6   8        2.65       40.05      7.76 o 
  10   6   8       18.54       29.48      4.32 o 
  11   6   8        0.09        3.62      2.67 o 
  12   6   8        0.43       14.20      3.32 o 
  13   6   8        6.16        7.84      3.02 o 
   1   7   8       30.73       28.19      3.14 o 
   2   7   8        7.36       14.78      2.62 o 
   3   7   8       20.81       24.92      3.07 o 
   4   7   8       22.47       30.18      3.82 o 
   5   7   8        4.09       10.51      2.93 o 
   6   7   8       14.90       58.19     17.38 o 
   7   7   8        0.38        5.58      2.82 o 
   8   7   8       37.79       53.17     10.23 o 
   9   7   8       87.61       86.25      7.02 o 
  10   7   8       80.10       88.34      6.22 o 
  11   7   8        1.16       -1.32      2.86 o 
   0   8   8       87.03      111.41      9.36 o 
   1   8   8        0.63       26.39      3.28 o 
   2   8   8      159.69      171.63      9.00 o 
   3   8   8       31.97       50.95      4.95 o 
   4   8   8      129.07      147.60     16.03 o 
   5   8   8       34.34       48.31      6.67 o 
   6   8   8      131.76      117.22     15.42 o 
   7   8   8        8.49       15.97      6.77 o 
   8   8   8      119.08      140.30     18.47 o 
   9   8   8       33.54       26.10      4.48 o 
   1   9   8       60.41       65.61      9.17 o 
   2   9   8        0.03        5.29      3.06 o 
   3   9   8       14.74       23.83      3.98 o 
   4   9   8       39.40      136.60     16.13 o 
   5   9   8       34.68       58.90      7.07 o 
   6   9   8       20.67       35.89      5.78 o 
   1   1   9       20.33       46.65      3.71 o 
   2   1   9       18.51       60.86      5.20 o 
   3   1   9       74.10       79.53      3.99 o 
   4   1   9       17.15       54.34      4.13 o 
   5   1   9       93.97       88.79      4.33 o 
   6   1   9        0.59       -0.24      1.29 o 
   7   1   9      114.56      110.50      4.77 o 
   8   1   9       31.48       42.64      4.25 o 
   9   1   9      505.08      487.96     20.06 o 
  10   1   9       22.71       30.63      2.72 o 
  11   1   9      217.14      182.65      7.82 o 
  12   1   9       25.02       27.53      2.82 o 
  13   1   9      122.42       89.27      5.27 o 
  14   1   9       44.54       34.73      3.59 o 
   0   2   9      783.39      666.37     34.43 o 
   1   2   9      118.21      127.81     10.25 o 
   2   2   9      204.16      171.00      6.45 o 
   3   2   9       13.61       81.01      5.24 o 
   4   2   9      254.07      220.86      8.85 o 
   5   2   9       22.02       54.68      4.89 o 
   6   2   9        8.02       11.08      1.81 o 
   7   2   9        8.85       68.40      3.73 o 
   8   2   9       53.39       42.71      3.05 o 
   9   2   9       27.99      111.51      7.23 o 
  10   2   9       79.05       59.43      4.19 o 
  11   2   9        3.74       21.14      3.08 o 
  12   2   9        5.63        2.05      2.09 o 
  13   2   9       23.84       46.75      5.36 o 
  14   2   9        0.41        5.43      2.47 o 
   1   3   9       84.22       69.42      3.68 o 
   2   3   9      294.50      295.88     14.59 o 
   3   3   9      233.82      209.04      9.47 o 
   4   3   9       51.98       58.59      4.27 o 
   5   3   9      104.71       95.48      5.20 o 
   6   3   9       41.58       55.89      7.06 o 
   7   3   9       66.89       63.40      4.64 o 
   8   3   9       66.65       59.50      4.61 o 
   9   3   9       24.58       22.01      4.72 o 
  10   3   9       17.40       25.85      3.58 o 
  11   3   9       35.98       34.02      3.72 o 
  12   3   9        8.07        3.72      2.51 o 
  13   3   9        0.10        6.76      2.84 o 
  14   3   9        0.16        1.72      2.73 o 
   0   4   9      607.06      547.90     28.69 o 
   1   4   9       66.76       76.60      6.88 o 
   2   4   9        5.39        9.60      1.82 o 
   3   4   9        7.90       45.34      3.33 o 
   4   4   9      356.90      315.81     15.33 o 
   5   4   9       91.70       81.56      7.73 o 
   6   4   9       21.66       24.37      3.14 o 
   7   4   9       32.20       58.60      9.95 o 
   8   4   9      188.63      183.16      9.79 o 
   9   4   9        4.54       53.78      5.18 o 
  10   4   9        1.28        7.23      2.53 o 
  11   4   9        6.34        8.85      2.83 o 
  12   4   9       80.24       70.46      5.48 o 
  13   4   9       21.91       20.85      3.57 o 
   1   5   9      105.92       96.57      5.15 o 
   2   5   9       17.36       20.85      2.46 o 
   3   5   9      224.48      201.93     10.66 o 
   4   5   9       23.83       45.15      4.73 o 
   5   5   9       11.87       16.43      2.80 o 
   6   5   9        0.09       53.34      4.42 o 
   7   5   9        0.00        9.32      2.53 o 
   8   5   9        1.48       49.52     10.78 o 
   9   5   9       19.54       30.31      3.59 o 
  10   5   9        0.05       54.65     13.56 o 
  11   5   9        2.47        4.63      2.77 o 
  12   5   9        9.32       23.95      4.26 o 
   0   6   9       23.37       39.61      5.18 o 
   1   6   9        5.49        7.67      2.27 o 
   2   6   9        0.02        2.81      2.25 o 
   3   6   9       31.29       40.23      5.18 o 
   4   6   9        4.73       17.06      2.92 o 
   5   6   9       38.02       39.05      6.69 o 
   6   6   9      174.34      168.19      9.22 o 
   7   6   9        0.10        6.67      2.61 o 
   8   6   9      304.27      283.29     14.06 o 
   9   6   9        6.48        4.03      3.07 o 
  10   6   9      160.35      128.96      8.93 o 
   1   7   9        4.36        3.86      2.36 o 
   2   7   9       11.12       24.93      3.29 o 
   3   7   9        1.01        2.86      2.82 o 
   4   7   9        8.98       24.57      3.87 o 
   5   7   9       23.93       36.72      5.31 o 
   6   7   9       37.98       50.84      9.12 o 
   7   7   9        0.02        3.32      3.13 o 
   8   7   9        5.87       89.88     30.57 o 
   0   8   9       41.19       51.92      6.67 o 
   1   8   9        4.76        1.84      2.69 o 
   2   8   9        0.25       -0.49      2.56 o 
   3   8   9        0.35        1.60      3.66 o 
   4   8   9        8.75       14.37      4.46 o 
   5   8   9        1.01       10.89      4.20 o 
   0   0  10      252.48      238.81     15.92 o 
   1   0  10      280.85      236.31     13.33 o 
   2   0  10      481.88      457.31     24.30 o 
   3   0  10       17.88       14.35      2.74 o 
   4   0  10      309.73      282.89     15.72 o 
   5   0  10       51.09       53.57      4.70 o 
   6   0  10       51.16       51.27      4.71 o 
   7   0  10        6.60        8.04      2.81 o 
   8   0  10      510.17      499.26     26.60 o 
   9   0  10       84.50       81.27      6.32 o 
  10   0  10      224.50      209.45     12.48 o 
  11   0  10       29.30       18.90      4.72 o 
  12   0  10        8.46        9.64      3.17 o 
   1   1  10       26.80       28.38      2.39 o 
   2   1  10       59.74       96.58     10.52 o 
   3   1  10       10.77       12.52      1.93 o 
   4   1  10       10.03       60.89      3.53 o 
   5   1  10        9.57       16.90      2.08 o 
   6   1  10        2.51       11.82      1.98 o 
   7   1  10       26.24       25.08      2.34 o 
   8   1  10       16.69       22.18      2.54 o 
   9   1  10      171.21      163.75      9.99 o 
  10   1  10        0.87        9.33      2.12 o 
  11   1  10        1.58        4.17      1.96 o 
  12   1  10        2.09       13.32      2.92 o 
   0   2  10       36.19       29.34      3.48 o 
   1   2  10        0.80        3.00      1.69 o 
   2   2  10       35.22       44.78      4.76 o 
   3   2  10        3.93        3.17      1.58 o 
   4   2  10        8.50       13.70      1.94 o 
   5   2  10       91.44       66.50      3.74 o 
   6   2  10        0.77        0.98      1.61 o 
   7   2  10        2.54        4.99      1.80 o 
   8   2  10        4.66       13.57      2.24 o 
   9   2  10       32.69       37.13      3.39 o 
  10   2  10       38.79       36.69      3.41 o 
  11   2  10        4.64        4.87      2.27 o 
  12   2  10        3.61       10.23      2.53 o 
   1   3  10       43.03       46.39      3.46 o 
   2   3  10        7.52        9.53      2.06 o 
   3   3  10       81.74       87.08      8.77 o 
   4   3  10       14.46       31.45      3.73 o 
   5   3  10       49.83       64.66      5.01 o 
   6   3  10        1.12        1.83      2.19 o 
   7   3  10       45.50       57.07      4.71 o 
   8   3  10        5.64       54.64      4.61 o 
   9   3  10        7.55        8.90      2.71 o 
  10   3  10       11.75       18.92      3.19 o 
  11   3  10       63.11       72.76      5.53 o 
   0   4  10       24.13       17.47      3.09 o 
   1   4  10       33.56       36.16      5.01 o 
   2   4  10        0.01        1.65      1.78 o 
   3   4  10       66.54       68.27      4.83 o 
   4   4  10      110.39       92.45      6.01 o 
   5   4  10        1.02       44.21      4.11 o 
   6   4  10       10.37        5.97      2.56 o 
   7   4  10        9.85       32.00      4.61 o 
   8   4  10        3.32        6.70      2.64 o 
   9   4  10        0.88       16.55      3.12 o 
  10   4  10       12.01       12.60      2.98 o 
   1   5  10      164.10      137.94      7.80 o 
   2   5  10       14.17       10.27      2.51 o 
   3   5  10       25.58       30.95      3.56 o 
   4   5  10        6.12        5.57      2.52 o 
   5   5  10       31.68       33.38      3.85 o 
   6   5  10       17.61       19.06      3.64 o 
   7   5  10      219.16      188.44     10.28 o 
   8   5  10       11.97       18.89      3.41 o 
   9   5  10       70.94       68.44      5.40 o 
   0   6  10       30.19       34.05      5.24 o 
   1   6  10        5.39       22.86      5.21 o 
   2   6  10       31.60       32.27      4.33 o 
   3   6  10        0.02       11.05      3.34 o 
   4   6  10       34.38       38.79      5.66 o 
   5   6  10       44.34       51.48      9.21 o 
   6   6  10       13.45       18.51      3.42 o 
   7   6  10        6.90       24.26      6.56 o 
   1   7  10       29.87       36.17      4.66 o 
   2   7  10        3.23        6.37      3.29 o 
   3   7  10       21.02       22.98      4.17 o 
   4   7  10       65.90       68.02      6.36 o 
   1   1  11       13.59       21.93      2.41 o 
   2   1  11       93.67       87.09      7.88 o 
   3   1  11       14.86       17.91      2.24 o 
   4   1  11       20.67       35.75      3.30 o 
   5   1  11        8.02       12.16      2.11 o 
   6   1  11       36.78       35.37      2.83 o 
   7   1  11       15.26       19.15      2.58 o 
   8   1  11      125.22      136.92      6.86 o 
   9   1  11      220.26      201.35      8.72 o 
   0   2  11        4.89        5.10      4.38 o 
   1   2  11       72.87       69.82      8.21 o 
   2   2  11       45.23       39.72      3.42 o 
   3   2  11        6.63       33.80      3.17 o 
   4   2  11       64.28       62.20      3.81 o 
   5   2  11       16.14       26.95      4.02 o 
   6   2  11       73.36       64.76      4.08 o 
   7   2  11       50.69       54.56      4.00 o 
   8   2  11       34.98       31.68      3.41 o 
   9   2  11       30.22       47.22      4.08 o 
   1   3  11        1.95        1.83      1.86 o 
   2   3  11       16.71       26.84      3.32 o 
   3   3  11       58.17       53.85      4.04 o 
   4   3  11       21.33       22.73      2.84 o 
   5   3  11       48.80       47.50      4.49 o 
   6   3  11       25.42       40.36      4.14 o 
   7   3  11        0.77        5.29      2.76 o 
   8   3  11        3.46        8.83      2.87 o 
   0   4  11       53.44       47.62      6.02 o 
   1   4  11        1.70       20.49      2.76 o 
   2   4  11       61.54       62.09      4.85 o 
   3   4  11        1.90       10.65      2.72 o 
   4   4  11       25.09       46.79      7.31 o 
   5   4  11       28.14       24.42      4.20 o 
   6   4  11       30.77       52.94      6.85 o 
   7   4  11        0.71        3.11      2.71 o 
   1   5  11        4.12        3.35      2.79 o 
   2   5  11        1.01        4.98      2.57 o 
   3   5  11       94.44       74.25      5.64 o 
   4   5  11      122.67       99.64      7.60 o 
   5   5  11        1.72        0.46      2.84 o 
   0   0  12      297.48      271.86     28.53 o 
   1   0  12       25.99       21.84      4.94 o 
   2   0  12       85.95       90.62      8.87 o 
   3   0  12        3.42        3.97      2.95 o 
   4   0  12      103.01      100.99      7.34 o 
   5   0  12        1.29        2.79      3.03 o 
   1   1  12       38.21       31.70      3.91 o 
   2   1  12        0.42       26.68      3.67 o 
   3   1  12        9.59        8.08      2.19 o 
   4   1  12        3.22       30.70      3.00 o 
   5   1  12        0.00        2.50      2.00 o 
   0   2  12       21.56       22.58      5.44 o 
   1   2  12        0.72       -0.94      2.42 o 
   2   2  12        0.47        3.92      2.57 o 
   3   2  12        6.31        7.05      2.41 o 
   4   2  12        3.78       11.17      2.58 o 
   1   3  12        0.30        2.58      2.35 o 
   2   3  12        0.00       21.82      3.45 o 
                                                 
